# Supplementary material for: Genome-wide identification and expression analysis of soybean bHLH transcription factor and its molecular mechanism on grain protein synthesis
Source: Front Plant Sci. 2025 Feb 19;16:1481565. doi: 10.3389/fpls.2025.1481565 (PMC11879992; doi:10.3389/fpls.2025.1481565)
Supplement: Supplementary Table 1 — Physical and chemical properties of soybean GmbHLH. [file Table1.xlsx]

## Sheet: Sheet1
Gene Name	Gene ID	Number of Amino Acids	Molecular Weight	Theoretical pI	Instability Index	Aliphatic Index	Grand Average of Hydropathicity	Subcellular localization prediction
GmbHLH1	rna-XM_003517106.5	334	37521.4	4.85851	53.4398	79.4611	-0.524551	Nuclear
GmbHLH2	rna-XM_006572951.4	216	24363.4	10.2492	36.6375	81.6667	-0.611111	Mitochondrial
GmbHLH3	rna-XM_041005128.1	264	28888.2	6.33882	57.4735	58.1061	-0.809091	Nuclear
GmbHLH4	rna-XM_003517904.5	93	10372.7	9.02907	75.1634	97.6344	-0.505376	Nuclear
GmbHLH5	rna-XM_006572805.4	336	36975	6.76727	60.6354	61.5476	-0.852381	Nuclear
GmbHLH6	rna-XM_041012627.1	376	41667.8	6.46659	64.316	77.0479	-0.639362	Nuclear
GmbHLH7	rna-NM_001255693.2	303	34212.9	7.7619	53.4845	89.4719	-0.364026	Nuclear
GmbHLH8	rna-XM_003516746.5	637	69680.8	5.31015	48.376	70.4396	-0.592779	Nuclear
GmbHLH9	rna-XM_006574133.1	178	20431.8	7.72609	48.3247	53.7079	-0.869663	Nuclear
GmbHLH10	rna-NM_001248975.2	150	16494.5	4.51571	52.1933	92.9333	-0.31	Nuclear
GmbHLH11	rna-XM_041011663.1	399	44130.4	8.86648	55.4629	56.9173	-0.590727	Nuclear
GmbHLH12	rna-XM_003517255.5	251	28293.6	9.32002	51.0435	68.2869	-0.483267	Nuclear
GmbHLH13	rna-XM_026128841.2	365	41034.2	5.91463	57.8033	74.5753	-0.410137	Nuclear
GmbHLH14	rna-XM_006573622.4	328	36663.5	7.73217	47.1756	81.9817	-0.525915	Nuclear
GmbHLH15	rna-XM_006573623.4	368	41198.4	5.73252	54.6158	83.1793	-0.560326	Nuclear
GmbHLH16	rna-XM_006574427.3	264	30286.2	7.69477	49.8087	72.7652	-0.763636	Nuclear
GmbHLH17	rna-XM_014764080.3	180	19814.3	7.80295	40.4722	84.1111	-0.00722222	Nuclear
GmbHLH18	rna-XM_003519175.4	255	27934.3	7.7615	62.9133	60.9412	-0.735294	Nuclear
GmbHLH19	rna-XM_006574507.3	237	25635.2	6.08356	56.7945	44.6414	-0.907595	Nuclear
GmbHLH20	rna-XM_003519538.5	385	43841.9	6.27931	50.5127	72.4416	-0.625974	Nuclear
GmbHLH21	rna-XM_006574580.4	212	24032.1	10.2279	49.9335	81.8396	-0.584906	Mitochondria
GmbHLH22	rna-XM_006574632.4	375	41879.5	9.07716	55.5952	68.1067	-0.465333	Nuclear
GmbHLH23	rna-XM_003519965.5	379	42580.1	5.85779	51.5534	80.2639	-0.454881	Nuclear
GmbHLH24	rna-XM_003518652.5	273	30702.7	5.70887	37.6322	83.956	-0.46044	Extracellular
GmbHLH25	rna-XM_006574827.4	277	31095.1	5.75736	43.2852	73.6101	-0.516245	Nuclear
GmbHLH26	rna-XM_014766788.2	551	59262.7	5.68557	51.8445	63.8838	-0.635027	Nuclear
GmbHLH27	rna-XM_041012426.1	494	56490.7	5.4901	57.2188	72.247	-0.584413	Nuclear
GmbHLH28	rna-NM_001248668.1	167	18476.2	9.04519	51.9778	77.0659	-0.350299	Nuclear
GmbHLH29	rna-XM_041006987.1	321	35293.5	5.46117	42.9801	76.2617	-0.460436	Nuclear
GmbHLH30	rna-XM_041013564.1	153	17606.9	9.44754	70.1014	82.8758	-0.0732026	Extracellular
GmbHLH31	rna-XM_003520245.4	253	28459.9	6.80155	52.9261	77.9447	-0.647036	Nuclear
GmbHLH32	rna-XM_003519136.4	346	37863.6	6.76096	67.7988	72.3988	-0.439306	Nuclear
GmbHLH33	rna-XM_026126139.2	382	41510.5	4.79485	48.9354	66.3874	-0.697906	Nuclear
GmbHLH34	rna-XM_003518210.5	254	28063.6	8.55458	56.8996	69.4488	-0.596457	Nuclear
GmbHLH35	rna-XM_014773338.3	295	32630.4	5.9285	45.7885	73.4237	-0.584068	Nuclear
GmbHLH36	rna-XM_003519355.5	294	32659.3	8.95912	54.5483	86.9048	-0.287755	Nuclear
GmbHLH37	rna-NM_001377157.1	562	62228.4	6.58027	59.2715	56.5836	-0.782206	Nuclear
GmbHLH38	rna-XM_006576261.4	614	69413.1	6.43721	44.9731	75.0977	-0.580945	Nuclear
GmbHLH39	rna-XM_003521998.4	397	44189.4	9.13841	51.9073	55.2141	-0.695466	Nuclear
GmbHLH40	rna-XM_026128048.2	182	20913.3	6.64109	48.9368	54.1209	-0.83022	Nuclear
GmbHLH41	rna-XM_006576574.4	594	64816	6.6399	52.0536	63.8552	-0.700842	Nuclear
GmbHLH42	rna-XM_003520348.5	390	44144.5	6.85498	51.4369	72.5128	-0.713333	Nuclear
GmbHLH43	rna-XM_003520354.4	312	35843	6.33734	44.5962	83.3974	-0.577244	Nuclear
GmbHLH44	rna-XM_003520452.5	241	27588.3	6.66792	75.9582	89.3361	-0.471784	Nuclear
GmbHLH45	rna-NM_001367104.1	241	27533.3	7.09648	68.2507	84.5228	-0.502905	Nuclear
GmbHLH46	rna-XM_014773756.3	138	15939.7	9.29868	28.1471	107.101	-0.00217391	Extracellular
GmbHLH47	rna-XM_014773771.3	400	44097.6	5.65209	49.9705	78.05	-0.53075	Nuclear
GmbHLH48	rna-XM_006576782.4	387	42864.6	9.51104	52.2796	53.9793	-0.822739	Nuclear
GmbHLH49	rna-XM_003520516.5	577	64694.4	6.01364	51.5288	85.6846	-0.337955	Nuclear
GmbHLH50	rna-XM_003521218.5	292	31391.6	6.39532	49.5918	79.6575	-0.328082	Nuclear
GmbHLH51	rna-XM_014773822.3	757	84416.2	5.80181	46.1493	77.4108	-0.425099	Nuclear
GmbHLH52	rna-XM_006576915.3	517	56806.7	5.79811	66.1279	53.4816	-0.690909	Nuclear
GmbHLH53	rna-XM_003520728.4	517	57387.7	8.74909	57.0261	68.1238	-0.682785	Nuclear
GmbHLH54	rna-XM_003520743.5	194	21858.5	11.5786	46.4969	85.1031	-0.586598	Nuclear
GmbHLH55	rna-XM_006577188.4	343	38466.4	6.35303	56.898	75.3353	-0.572012	Nuclear
GmbHLH56	rna-XM_003520827.5	550	61741.7	5.71768	44.0233	80.0364	-0.454364	Nuclear
GmbHLH57	rna-XM_003522877.5	398	43694.9	5.6862	48.3364	65.201	-0.581156	Nuclear
GmbHLH58	rna-XM_003523555.5	264	30159	6.8398	68.886	57.3106	-0.781061	Nuclear
GmbHLH59	rna-XM_041014800.1	332	37008.2	5.59201	46.6064	62.259	-0.746687	Nuclear
GmbHLH60	rna-XM_041014806.1	380	41492.1	5.55882	50.2556	66.1842	-0.594211	Nuclear
GmbHLH61	rna-XM_041014889.1	365	39948.3	5.28196	45.1575	67.3699	-0.640274	Nuclear
GmbHLH62	rna-XM_003522730.5	324	36450.1	5.86166	63.3034	79.4136	-0.442593	Nuclear
GmbHLH63	rna-XM_041014637.1	310	35913.9	5.44139	51.1019	89.9032	-0.498065	Nuclear
GmbHLH64	rna-NM_001248336.1	92	10573.9	9.09289	83.3696	94.3478	-0.722826	Nuclear
GmbHLH65	rna-NM_001251033.2	243	26199.2	6.16626	47.6868	63.4979	-0.561728	Nuclear
GmbHLH66	rna-XM_003523028.4	190	21786.3	9.38152	48.1269	92.7895	-0.437895	Mitochondrial
GmbHLH67	rna-NM_001251631.1	465	51333.9	6.08407	54.0677	72.172	-0.54129	Nuclear
GmbHLH68	rna-XM_003522444.5	243	27729.3	6.10197	75.1844	71.3992	-0.6107	Nuclear
GmbHLH69	rna-XM_006579639.4	547	60193.6	9.17935	51.0261	57.0567	-0.906399	Nuclear
GmbHLH70	rna-XM_041015192.1	222	24737	6.18592	56.9833	75.0901	-0.73964	Nuclear
GmbHLH71	rna-XM_041015234.1	201	22047.9	9.32247	65.0418	63.1841	-0.677114	Nuclear
GmbHLH72	rna-XM_003525450.5	191	21834.4	9.07736	35.7618	96.911	-0.336126	Nuclear
GmbHLH73	rna-XM_041015416.1	361	40347.2	6.7272	51.6975	68.3934	-0.610249	Nuclear
GmbHLH74	rna-XM_003524660.5	336	37746	5.83335	48.9679	82.6786	-0.460119	Nuclear
GmbHLH75	rna-XM_006579906.4	382	42121.4	5.33504	58.772	76.5707	-0.46911	Nuclear
GmbHLH76	rna-XM_003524750.5	237	26689.9	4.91768	50.9679	61.6878	-0.62616	Nuclear
GmbHLH77	rna-XM_006579276.4	483	52627.1	6.24498	55.106	76.1284	-0.492547	Nuclear
GmbHLH78	rna-XM_006580558.4	342	38342.1	8.7124	46.338	66.6667	-0.634503	Nuclear
GmbHLH79	rna-XM_003525347.5	631	70806.9	6.36195	49.3666	78.3201	-0.544057	Nuclear
GmbHLH80	rna-XM_006579330.4	356	39030.7	5.7602	69.8674	58.9045	-0.642978	Nuclear
GmbHLH81	rna-XM_003527157.5	384	42329.3	6.20548	43.9438	63.5156	-0.605729	Nuclear
GmbHLH82	rna-XM_003527671.5	258	29397.3	6.63416	59.3609	59.0698	-0.718992	Nuclear
GmbHLH83	rna-XM_014777261.3	299	33136	5.72371	53.7957	68.495	-0.634448	Nuclear
GmbHLH84	rna-XM_003526477.5	331	37790.6	4.6058	61.375	72.4471	-0.571299	Nuclear
GmbHLH85	rna-XM_026128857.2	358	38589.7	5.13048	45.6078	69.5251	-0.585754	Nuclear
GmbHLH86	rna-XM_041016380.1	364	40992.5	5.85063	57.9074	81.6484	-0.327198	PlasmaMembrane
GmbHLH87	rna-XM_003527926.5	349	38528.4	5.19465	61.7264	86.5903	-0.451003	Nuclear
GmbHLH88	rna-XM_041016092.1	244	27757.1	5.90417	61.2316	72.7049	-0.654508	Nuclear
GmbHLH89	rna-XM_041015956.1	462	51323.7	6.19422	53.9554	68.8312	-0.64697	Nuclear
GmbHLH90	rna-XM_003526885.4	349	39333.9	6.76318	52.1121	60.0287	-0.816046	Nuclear
GmbHLH91	rna-XM_003527000.5	269	28911.2	6.08475	58.0933	60.2974	-0.598885	Nuclear
GmbHLH92	rna-XM_003526103.5	489	53827.8	6.59846	61.4121	51.2679	-0.834969	Nuclear
GmbHLH93	rna-XM_003527266.5	236	25840.4	8.44853	47.4691	76.5678	-0.539407	Nuclear
GmbHLH94	rna-XM_003527341.5	259	28910	6.04565	42.8054	90	-0.336293	Chloroplast
GmbHLH95	rna-XM_003526229.5	224	25174.8	6.22384	57.7817	92.2321	-0.300893	Nuclear
GmbHLH96	rna-XM_006582999.3	319	35135.2	7.2076	49.1317	63.8558	-0.708777	Nuclear
GmbHLH97	rna-XM_003529741.4	370	41365.8	8.47348	49.7597	77.1892	-0.502162	Nuclear
GmbHLH98	rna-XM_003529742.5	341	38140.7	5.90525	60.5484	74.3402	-0.66305	Nuclear
GmbHLH99	rna-XM_003529743.5	269	30565.1	8.84334	44.7654	94.6097	-0.401115	Nuclear
GmbHLH100	rna-XM_003528723.5	464	51821.5	6.07668	45.8218	80.4095	-0.500431	Nuclear
GmbHLH101	rna-XM_003528742.5	626	69023.2	6.36752	36.0403	79.0415	-0.373962	Cytoplasmic
GmbHLH102	rna-XM_003529894.5	650	73535.7	6.13579	46.4849	72.2769	-0.593846	Nuclear
GmbHLH103	rna-NM_001253952.2	334	36325.8	6.00233	58.3311	67.1856	-0.534431	Nuclear
GmbHLH104	rna-XM_006583458.4	381	43056.5	7.28758	51.1877	78.0577	-0.618898	Nuclear
GmbHLH105	rna-NM_001253291.2	322	36624	7.4914	63.8314	83.5404	-0.493168	Nuclear
GmbHLH106	rna-XM_003530075.5	316	35886	6.76301	43.788	83.2595	-0.570886	Nuclear
GmbHLH107	rna-XM_014777987.3	699	78746.3	5.33499	44.1964	83.3476	-0.364378	Nuclear
GmbHLH108	rna-XM_026129086.2	176	19710	6.39651	72.5858	66.4205	-0.674432	Nuclear
GmbHLH109	rna-XM_003529177.5	329	36512.5	7.14133	56.9036	58.1155	-0.993009	Nuclear
GmbHLH110	rna-XM_041017334.1	329	37097.9	6.23566	42.6805	76.1702	-0.525532	Nuclear
GmbHLH111	rna-XM_041017338.1	465	51401	5.96749	45.4346	61.3118	-0.638925	Nuclear
GmbHLH112	rna-XM_003528408.2	171	19271	9.15195	39.607	76.3743	-0.618713	Nuclear
GmbHLH113	rna-XM_003529320.5	273	29482.6	7.4964	52.3231	84.7253	-0.197802	Nuclear
GmbHLH114	rna-XM_003532383.5	339	38184.8	7.05249	45.4676	67.8466	-0.692625	Nuclear
GmbHLH115	rna-XM_003530459.5	374	41028.8	5.9077	64.8184	62.0588	-0.599465	Nuclear
GmbHLH116	rna-XM_003532457.4	252	28246	5.52756	56.5036	73.4921	-0.490079	Nuclear
GmbHLH117	rna-XM_003532521.5	501	54758.7	6.43096	49.5188	62.3353	-0.556886	Nuclear
GmbHLH118	rna-XM_026129534.2	351	38816.2	5.47924	47.5086	76.9231	-0.574359	Nuclear
GmbHLH119	rna-XM_014778758.3	239	27049.4	5.343	54.2205	64.477	-0.69205	Nuclear
GmbHLH120	rna-XM_014778775.3	521	58102.9	5.54944	48.6958	75.2015	-0.6119	Nuclear
GmbHLH121	rna-XM_041018190.1	282	31420.9	6.85014	57.2461	59.1489	-0.972695	Nuclear
GmbHLH122	rna-XM_003531382.5	450	49766.2	6.15546	66.4771	65.0444	-0.666444	Nuclear
GmbHLH123	rna-XM_003532832.5	271	30141.9	5.75417	64.3354	75.941	-0.526199	Nuclear
GmbHLH124	rna-XM_006586331.1	311	35594.2	5.03016	60.0798	76.463	-0.557556	Nuclear
GmbHLH125	rna-XM_006586332.1	303	34582.2	4.99344	57.7597	71.1221	-0.59868	Nuclear
GmbHLH126	rna-XM_003532978.4	443	48935.3	5.40768	58.8319	60.7901	-0.659819	Nuclear
GmbHLH127	rna-NM_001251001.1	213	23718.6	4.82116	44.2052	86.8545	-0.41784	Nuclear
GmbHLH128	rna-XM_014779151.3	275	31086.8	8.17422	42.5204	93.6364	-0.335273	Nuclear
GmbHLH129	rna-XM_006585560.4	328	36836.3	5.84819	59.3034	71.9207	-0.750305	Nuclear
GmbHLH130	rna-XM_006585559.3	418	46972.1	7.73302	53.9273	79.7608	-0.422727	Nuclear
GmbHLH131	rna-NM_001249535.2	157	17852.2	6.12255	63.1631	76.4331	-0.677707	Nuclear
GmbHLH132	rna-XM_041017768.1	375	42123	5.92236	43.5456	76.72	-0.5944	Nuclear
GmbHLH133	rna-XM_003531914.5	654	71564.1	5.50079	54.7202	70.2446	-0.602446	Nuclear
GmbHLH134	rna-XM_003531923.5	320	35966.8	4.91273	54.2938	75.9062	-0.519375	Nuclear
GmbHLH135	rna-XM_006585885.4	497	55776.4	7.2408	54.1111	77.2435	-0.588129	Nuclear
GmbHLH136	rna-XM_003531996.5	273	29111.1	6.54429	57.9495	55.4579	-0.791941	Nuclear
GmbHLH137	rna-XM_041004697.1	553	60889.5	6.4097	50.8468	65.7324	-0.554973	Nuclear
GmbHLH138	rna-XM_003532209.4	586	63804.8	6.07293	53.6326	62.2526	-0.717065	Nuclear
GmbHLH139	rna-XM_041005343.1	202	22460.3	11.7327	46.653	86.9802	-0.574752	Nuclear
GmbHLH140	rna-NM_001250369.2	207	23229.2	5.51528	69.3696	66.8116	-0.64686	Nuclear
GmbHLH141	rna-NM_001253022.2	244	27883.9	5.92998	64.7762	89.0984	-0.467623	Nuclear
GmbHLH142	rna-XM_003534876.5	544	61487.5	8.37356	57.9643	84.4301	-0.371875	Nuclear
GmbHLH143	rna-XM_003533839.5	490	51773.1	6.06037	41.2916	65.8571	-0.561633	Nuclear
GmbHLH144	rna-XM_003533980.4	215	24542	7.76832	61.3967	82	-0.589302	Nuclear
GmbHLH145	rna-XM_003533981.4	273	31454.6	8.30948	51.1605	73.8828	-0.728205	Nuclear
GmbHLH146	rna-XM_003533316.5	273	30644.7	6.09816	57.7638	74.652	-0.508791	Nuclear
GmbHLH147	rna-XM_003534226.5	731	80189.6	6.06571	41.9474	73.5021	-0.521204	Nuclear
GmbHLH148	rna-XM_003534406.5	92	10463.8	9.60729	76.5391	100.652	-0.592391	Nuclear
GmbHLH149	rna-XM_041005156.1	274	31381.2	9.27076	45.5511	92.0438	-0.456934	Nuclear
GmbHLH150	rna-XM_041005157.1	329	37275	5.52602	53.9973	84.1337	-0.556839	Nuclear
GmbHLH151	rna-NM_001249524.1	152	16760.1	4.79144	45.7757	107.763	-0.174342	Cytoplasmic
GmbHLH152	rna-XM_003535763.5	298	33362.4	7.97488	41.0101	91.0403	-0.3	Extracellular
GmbHLH153	rna-XM_006588563.4	664	73580.9	5.31237	62.4591	82.4247	-0.420633	Nuclear
GmbHLH154	rna-XM_003536762.5	283	30560.6	5.99529	49.8371	77.3145	-0.373498	Nuclear
GmbHLH155	rna-XM_006588615.4	733	81253.8	6.0943	45.8016	75.2387	-0.371896	Nuclear
GmbHLH156	rna-XM_041006317.1	491	54302.7	5.84455	65.4031	50.9165	-0.845418	Nuclear
GmbHLH157	rna-XM_003537143.5	384	42031.7	8.65735	45.3651	58.4375	-0.779687	Nuclear
GmbHLH158	rna-XM_006588849.4	334	36521.9	7.11086	54.3087	64.3413	-0.703593	Nuclear
GmbHLH159	rna-XM_006589028.4	449	49161.3	8.32785	51.7501	59.3541	-0.688196	Nuclear
GmbHLH160	rna-XM_014763164.3	691	74150.7	6.43073	59.7029	53.6903	-0.694935	Nuclear
GmbHLH161	rna-XM_006589173.4	815	91300.4	4.6706	48.0991	78.3313	-0.427853	Nuclear
GmbHLH162	rna-XM_006589322.4	353	39390	6.25515	62.9714	76.5722	-0.650425	Nuclear
GmbHLH163	rna-XM_041005856.1	548	61431.5	6.17819	46.8431	64.5438	-0.587226	Nuclear
GmbHLH164	rna-NM_001249343.3	128	14351.7	11.3802	65.7516	87.5	-0.580469	Nuclear
GmbHLH165	rna-XM_003536446.5	253	28909	8.07288	47.3217	74.3083	-0.590514	Nuclear
GmbHLH166	rna-XM_041005931.1	273	31474.7	9.426	60.4209	78.8645	-0.775824	Nuclear
GmbHLH167	rna-XM_014763395.3	281	30447.6	6.35837	46.3929	67.6512	-0.64306	Nuclear
GmbHLH168	rna-XM_026124191.2	622	70913.9	5.27286	37.0212	72.0418	-0.69164	Nuclear
GmbHLH169	rna-XM_003539168.5	313	35168.9	6.2821	60.077	90.3514	-0.516933	Nuclear
GmbHLH170	rna-XM_003538734.4	349	38987.8	5.89803	53.4095	74.9284	-0.430086	Nuclear
GmbHLH171	rna-XM_006590591.4	359	38945	6.05531	74.8114	62.8134	-0.708635	Nuclear
GmbHLH172	rna-NM_001317467.2	242	27213.3	9.24801	52.5624	73.719	-0.46405	Nuclear
GmbHLH173	rna-XM_006590832.4	421	46058.6	6.95353	59.481	65.2969	-0.574584	Nuclear
GmbHLH174	rna-XM_014764022.3	418	45976.7	5.95749	59.1087	56.0526	-0.821531	Nuclear
GmbHLH175	rna-XM_006590976.3	465	49980.6	8.62988	46.2839	51.6344	-0.576129	Nuclear
GmbHLH176	rna-NM_001367111.1	312	35296.8	5.01328	47.0125	75.9615	-0.464744	Nuclear
GmbHLH177	rna-XM_026124295.2	339	37686.5	8.95706	48.9979	68.9676	-0.704425	Nuclear
GmbHLH178	rna-NM_001255371.2	275	30743.4	8.1307	67.3942	65.6	-0.842545	Nuclear
GmbHLH179	rna-XM_006592037.4	403	44310.8	7.55068	54.1427	68.4615	-0.547643	Nuclear
GmbHLH180	rna-XM_003540769.5	957	104858	6.34792	39.2494	79.5507	-0.347126	Nuclear
GmbHLH181	rna-XM_003540077.5	423	47088.6	6.15159	42.3459	59.9527	-0.592671	Nuclear
GmbHLH182	rna-XM_003540155.5	322	36147.6	5.09246	38.3401	76.0559	-0.436335	Nuclear
GmbHLH183	rna-XM_006592715.4	952	103425	6.26044	38.634	80.063	-0.292647	Nuclear
GmbHLH184	rna-NM_001255691.2	231	25818.4	6.76864	48.7623	70.1299	-0.671429	Nuclear
GmbHLH185	rna-XM_006593219.1	238	26975.8	8.99194	71.8282	71.3025	-0.528571	Nuclear
GmbHLH186	rna-XM_003540318.5	222	25203.7	5.2715	42.6838	85.5405	-0.532432	Nuclear
GmbHLH187	rna-XM_003539502.5	249	27707.8	8.31657	48.8751	94.8193	-0.315663	Chloroplast
GmbHLH188	rna-XM_003541581.4	336	37316.5	6.0407	68.1479	89.3452	-0.427679	Nuclear
GmbHLH189	rna-XM_003542259.5	198	22709.5	11.5104	68.2697	82.7778	-0.604545	Nuclear
GmbHLH190	rna-XM_006593475.4	207	23685.7	5.87837	53.6589	71.9807	-0.721739	Nuclear
GmbHLH191	rna-XM_006593447.4	231	26386.3	6.35445	64.1593	92.8571	-0.360606	Nuclear
GmbHLH192	rna-XM_006595273.3	515	58096.9	6.47779	61.0085	83.4757	-0.304466	Nuclear
GmbHLH193	rna-XM_006593947.4	506	55276.5	5.54921	35.3158	78.1818	-0.336759	Cytoplasmic
GmbHLH194	rna-XM_006594007.3	509	56361.9	5.67739	62.4835	49.3517	-0.822397	Nuclear
GmbHLH195	rna-XM_003541484.5	173	19892.7	9.22641	39.7682	79.3642	-0.620809	Nuclear
GmbHLH196	rna-XM_003542812.5	438	48344.4	8.75392	50.989	54.6119	-0.800457	Nuclear
GmbHLH197	rna-XM_003541582.4	191	21300.7	8.30432	65.409	104.555	-0.00680628	Nuclear
GmbHLH198	rna-XM_003541686.4	181	20895.8	8.98826	44.1552	81.326	-0.731492	Nuclear
GmbHLH199	rna-XM_003541714.5	437	47560.8	5.12991	56.0089	66.087	-0.49222	Nuclear
GmbHLH200	rna-XM_003541716.5	208	24322.7	4.88909	44.9587	91.875	-0.590865	Nuclear
GmbHLH201	rna-XM_006594589.4	144	16224.8	6.61074	62.5979	92.0833	-0.36875	Nuclear
GmbHLH202	rna-XM_003543068.5	376	42657.8	7.12371	51.9958	87.3936	-0.336968	Nuclear
GmbHLH203	rna-XM_041008422.1	438	48230.8	5.62123	63.3005	48.3105	-0.827854	Nuclear
GmbHLH204	rna-XM_003543240.5	234	25628.2	6.63825	53.2252	78.8462	-0.514957	Nuclear
GmbHLH205	rna-XM_006595384.1	161	18291.7	9.2979	70.2683	78.6957	-0.762733	Nuclear
GmbHLH206	rna-XM_003541911.5	965	105275	6.03263	40.7641	80.3005	-0.29658	Nuclear
GmbHLH207	rna-XM_003541932.5	323	35908	4.98134	36.3248	76.6873	-0.50743	Nuclear
GmbHLH208	rna-XM_003543501.5	408	45170.6	6.17188	61.7942	60.2696	-0.804902	Nuclear
GmbHLH209	rna-XM_006595040.4	450	49487.2	6.16245	52.8807	65.0444	-0.550222	Nuclear
GmbHLH210	rna-NM_001255137.3	291	33061.1	4.81213	58.3897	84.7766	-0.603093	Nuclear
GmbHLH211	rna-XM_003542079.4	218	24730.8	8.6148	44.4353	97.9358	-0.26422	Nuclear
GmbHLH212	rna-XM_006595118.4	284	32388.9	5.2208	58.5796	82.3592	-0.650352	Nuclear
GmbHLH213	rna-XM_006595699.4	562	62105	6.9732	55.4313	53.2918	-0.820641	Nuclear
GmbHLH214	rna-XM_006595911.4	297	32626.4	8.50211	68.2455	61.1111	-0.714815	Nuclear
GmbHLH215	rna-XM_041009298.1	350	39166.2	4.8439	49.7509	67.7714	-0.715143	Nuclear
GmbHLH216	rna-XM_014766896.2	264	30043	5.55569	54.1637	73.1061	-0.534091	Nuclear
GmbHLH217	rna-XM_006596223.4	331	36635.7	5.55461	67.6157	91.2991	-0.394864	Nuclear
GmbHLH218	rna-XM_003544766.5	324	35572.1	7.11899	69.2052	77.6235	-0.378086	Nuclear
GmbHLH219	rna-XM_041008928.1	378	41012.1	4.6665	45.2188	65.8466	-0.696032	Nuclear
GmbHLH220	rna-XM_003544195.5	240	26825.3	9.21713	59.3234	66.5833	-0.644583	Nuclear
GmbHLH221	rna-XM_003544793.5	336	38591.5	5.04517	66.6562	72.5298	-0.598512	Nuclear
GmbHLH222	rna-XM_003547510.5	262	29524.8	6.96899	59.0649	84.1603	-0.530534	Nuclear
GmbHLH223	rna-XM_003547523.5	296	33270.7	4.96224	49.7672	90.2703	-0.393919	Nuclear
GmbHLH224	rna-XM_006597097.4	303	33850.1	8.89388	62.0406	70.7261	-0.627063	Nuclear
GmbHLH225	rna-XM_006597181.4	412	45760.3	7.23978	62.5717	58.0097	-0.81966	Nuclear
GmbHLH226	rna-XM_041009884.1	343	38391.8	5.63481	48.195	62.3032	-0.676385	Nuclear
GmbHLH227	rna-XM_003547064.5	212	24052.4	7.76764	58.2236	83.6792	-0.641981	Nuclear
GmbHLH228	rna-XM_041010096.1	207	24446.9	5.60026	50.686	84.2995	-0.67343	Nuclear
GmbHLH229	rna-XM_003547069.5	218	25533.1	5.85631	48.6963	91.6972	-0.612385	Nuclear
GmbHLH230	rna-XM_006597317.4	460	50182.8	5.21761	56.1507	64.4565	-0.496304	Nuclear
GmbHLH231	rna-XM_003547100.4	180	20644.6	8.90471	44.8972	85.5556	-0.525	Nuclear
GmbHLH232	rna-XM_003546366.5	225	25643.1	5.98966	63.5796	64.4889	-0.641778	Nuclear
GmbHLH233	rna-XM_041010149.1	195	22308.1	5.33305	64.4333	76.5128	-0.68359	Nuclear
GmbHLH234	rna-XM_014767460.3	527	59908.7	8.68326	52.3175	80.3226	-0.468691	Nuclear
GmbHLH235	rna-XM_006598582.1	305	35223.8	5.20517	53.3341	75.8033	-0.571148	Nuclear
GmbHLH236	rna-XM_014767388.3	466	51746.6	5.62526	73.2994	63.8197	-0.617811	Nuclear
GmbHLH237	rna-XM_026126205.2	404	45575.9	6.0008	65.2027	81.7574	-0.537129	Nuclear
GmbHLH238	rna-XM_003548147.5	466	51888.3	5.97966	51.3385	77.7897	-0.518884	Nuclear
GmbHLH239	rna-XM_014769272.3	618	68575.6	6.03934	34.7363	79.4498	-0.382848	Cytoplasmic
GmbHLH240	rna-XM_014768433.3	374	41102.3	5.46458	59.4332	70.9893	-0.540909	Nuclear
GmbHLH241	rna-XM_003548611.5	389	43688	5.34795	45.8817	74.4473	-0.572751	Nuclear
GmbHLH242	rna-XM_014768525.3	386	42769.1	8.89195	51.4744	67.6943	-0.51399	Nuclear
GmbHLH243	rna-NM_001254406.1	409	45021.6	5.18453	64.7232	68.2152	-0.704156	Nuclear
GmbHLH244	rna-XM_006598659.4	209	23984.6	8.84418	77.4976	83.9234	-0.52201	Nuclear
GmbHLH245	rna-XM_006600276.4	203	22431.1	9.4144	49.0941	93.5961	-0.148276	Nuclear
GmbHLH246	rna-XM_003550868.4	214	23599.3	11.8191	65.85	72.0561	-0.735047	Nuclear
GmbHLH247	rna-XM_006600391.3	542	61169.6	5.66249	60.8021	78.9483	-0.432288	Nuclear
GmbHLH248	rna-XM_014770158.3	340	39019.4	6.77762	59.0826	85.4706	-0.551471	Nuclear
GmbHLH249	rna-XM_041011380.1	216	24948.9	5.20051	55.1009	66.7593	-0.904167	Nuclear
GmbHLH250	rna-XM_014770129.3	367	39550.3	6.62967	45.9676	71.3351	-0.457766	Nuclear
GmbHLH251	rna-XM_014770039.3	576	63591.8	8.98188	51.1981	60.7812	-0.809028	Nuclear
GmbHLH252	rna-NM_001252963.1	161	18199.1	9.07607	31.7708	89.0062	-0.336646	Nuclear
GmbHLH253	rna-XM_003549604.5	229	24888.9	7.09421	67.1694	69.9127	-0.583406	Nuclear
GmbHLH254	rna-XM_041011133.1	229	25633.4	6.08816	48.7598	91.5284	-0.483843	Nuclear
GmbHLH255	rna-XM_003549940.5	341	37825	5.60497	45.5302	83.9883	-0.392082	Nuclear
GmbHLH256	rna-XM_006600836.3	373	41496.4	6.70702	57.455	69.6247	-0.580161	Nuclear
GmbHLH257	rna-XM_006600898.4	246	27775.9	6.08776	84.2996	71.0163	-0.818293	Nuclear
GmbHLH258	rna-XM_006600905.3	282	31525.9	9.33671	59.638	70.8156	-0.518085	Nuclear
GmbHLH259	rna-XM_006601078.4	293	32285.8	5.08137	54.5761	64.2662	-0.633447	Nuclear
GmbHLH260	rna-XM_003550199.3	268	30500.2	5.42661	61.8071	73.8806	-0.564552	Nuclear
GmbHLH261	rna-XM_003556906.5	435	46573.4	5.8745	49.54	66.1149	-0.593793	Nuclear
GmbHLH262	rna-XM_041011503.1	353	39405.5	4.90665	46.9703	64.136	-0.708215	Nuclear
GmbHLH263	rna-XM_014769352.3	266	29153.5	5.87848	61.4617	66.015	-0.552256	Nuclear
GmbHLH264	rna-XM_003552111.5	157	17513.8	5.13685	35.5828	88.2166	-0.458599	Cytoplasmic
GmbHLH265	rna-XM_003552250.5	275	30612.1	9.16916	55.6469	85.1273	-0.346182	Nuclear
GmbHLH266	rna-XM_003552828.5	339	37946.7	8.90432	56.2236	69.528	-0.736283	Nuclear
GmbHLH267	rna-XM_041012246.1	547	60526.6	6.58152	61.2342	58.1353	-0.736197	Nuclear
GmbHLH268	rna-XM_003551926.5	93	10333.6	5.71587	74.9183	103.871	-0.398925	Nuclear
GmbHLH269	rna-XM_041011784.1	403	45871.5	9.34684	56.5067	70.67	-0.599256	Nuclear
GmbHLH270	rna-XM_006603342.4	200	22128.6	5.0841	34.887	96.4	-0.005	Cytoplasmic
GmbHLH271	rna-XM_041012150.1	329	37201.3	6.18257	56.6845	85.0456	-0.484195	Nuclear
GmbHLH272	rna-XM_041012151.1	282	32017.5	5.94197	46.7092	94.6099	-0.388298	Nuclear
GmbHLH273	rna-XM_014770785.3	305	34635.8	8.29078	48.6797	95.5082	-0.343279	Nuclear
GmbHLH274	rna-NM_001253122.2	340	38093.9	5.02527	60.0574	67.3529	-0.925882	Nuclear
GmbHLH275	rna-NM_001251648.1	426	46617.9	5.98028	60.0444	74.4601	-0.461268	Nuclear
GmbHLH276	rna-XM_003554067.5	251	28249.8	8.7788	59.659	78.9243	-0.626295	Nuclear
GmbHLH277	rna-XM_006604267.4	122	13935	8.89111	78.6247	88.6066	-0.454098	Nuclear
GmbHLH278	rna-XM_003553410.5	588	66391	5.58048	51.2912	84.4048	-0.413095	Nuclear
GmbHLH279	rna-NM_001353238.1	518	57383.2	8.86938	53.5153	63.3205	-0.767954	Nuclear
GmbHLH280	rna-XM_006604716.4	633	68907.2	5.72416	53.1725	66.5245	-0.556082	Nuclear
GmbHLH281	rna-XM_003554567.5	182	20384.8	11.1825	50.7868	85.8791	-0.48956	Nuclear
GmbHLH282	rna-XM_003553743.5	619	68275	6.02899	39.1679	79.9677	-0.401292	Cytoplasmic
GmbHLH283	rna-XM_014772968.2	198	22189.7	9.07214	53.7025	84.3434	-0.541414	Nuclear
GmbHLH284	rna-XM_006605713.4	722	77247.9	5.95158	58.8802	54.4875	-0.669529	Nuclear
GmbHLH285	rna-XM_003555750.5	201	22256.4	11.3109	56.9055	76.9154	-0.668657	Nuclear
GmbHLH286	rna-XM_041013557.1	554	62690.6	4.90665	40.6931	74.3502	-0.695848	Nuclear
GmbHLH287	rna-XM_003555244.4	358	39771.9	4.85157	55.774	65.9218	-0.669553	Nuclear
GmbHLH288	rna-XM_003555245.3	353	38710.9	4.85942	60.4493	71.2748	-0.616997	Nuclear
GmbHLH289	rna-NM_001369132.1	247	28087.7	6.86833	55.6948	84.413	-0.685425	Nuclear
GmbHLH290	rna-XM_003556030.5	228	25499.5	5.90082	57.139	112.456	-0.077193	Nuclear
GmbHLH291	rna-XM_006606353.4	813	90732.9	4.70203	45.4766	82.8413	-0.379828	Nuclear
GmbHLH292	rna-XM_006606398.4	332	35911.6	5.94191	52.5352	81.7771	-0.334337	Nuclear
GmbHLH293	rna-XM_003556452.4	328	36295.6	5.60475	55.5619	70.4573	-0.573171	Nuclear
GmbHLH294	rna-XM_003556529.5	286	31021.6	8.94958	57.5378	62.4126	-0.628671	Nuclear
GmbHLH295	rna-XM_006581927.3	402	43990.8	8.49373	62.2622	63.209	-0.544279	Nuclear
GmbHLH296	rna-XM_003526974.5	193	22100.7	9.42961	51.6783	93.8342	-0.411399	Nuclear
