# Supplementary material for: Genome-wide identification and expression analysis of soybean bHLH transcription factor and its molecular mechanism on grain protein synthesis
Source: Front Plant Sci. 2025 Feb 19;16:1481565. doi: 10.3389/fpls.2025.1481565 (PMC11879992; doi:10.3389/fpls.2025.1481565)
Supplement: Supplementary Table 2 — KaKs ratio. [file Table2.xlsx]

## Sheet: Sheet1
Seq_1	Seq_2	Ka	Ks	Ka_Ks	EffectiveLen	AverageS-sites	AverageN-sites	cN	cS	pN	pS	Note
GmbHLH2	GmbHLH21	0.116306	0.163668	0.710617	636	139.417	496.583	53.5	20.5	0.107736	0.147041
GmbHLH3	GmbHLH18	0.0594722	0.185997	0.319748	765	179.083	585.917	33.5	29.5	0.0571754	0.164728
GmbHLH2	GmbHLH34	0.662782	3.07076	0.215837	603	140	463	203.75	103.25	0.440065	0.7375
GmbHLH9	GmbHLH40	0.0705648	0.294605	0.239524	513	104.667	408.333	27.5	25.5	0.0673469	0.243631
GmbHLH11	GmbHLH39	0.0520276	0.206939	0.251415	1164	248.833	915.167	46	45	0.0502641	0.180844
GmbHLH12	GmbHLH58	0.361725	2.29006	0.157954	678	150.667	527.333	151.333	107.667	0.286979	0.714602
GmbHLH4	GmbHLH64	0.114835	2.46597	0.046568	273	63.25	209.75	22.3333	45.6667	0.106476	0.722003
GmbHLH14	GmbHLH74	0.288258	0.923173	0.312247	909	200.417	708.583	169.583	106.417	0.239327	0.530977
GmbHLH12	GmbHLH82	0.329142	2.22642	0.147834	630	135.167	494.833	131.833	96.1667	0.26642	0.711467
GmbHLH9	GmbHLH108	0.290996	0.864545	0.336589	474	98.0833	375.917	90.6667	50.3333	0.241188	0.513169
GmbHLH1	GmbHLH134	0.119263	0.587851	0.202879	921	200	721	79.5	81.5	0.110264	0.4075
GmbHLH3	GmbHLH136	0.13223	0.501902	0.263458	756	173.083	582.917	70.6667	63.3333	0.121229	0.365912
GmbHLH8	GmbHLH133	0.0405264	0.334031	0.121325	1890	445.167	1444.83	57	120	0.0394509	0.269562
GmbHLH10	GmbHLH151	0.167192	0.524501	0.318765	450	103.583	346.417	51.9167	39.0833	0.149868	0.377313
GmbHLH8	GmbHLH147	0.170589	1.28029	0.133242	1797	415.75	1381.25	210.75	255.25	0.152579	0.613951
GmbHLH6	GmbHLH162	0.13105	0.885508	0.147995	999	220	779	93.6667	114.333	0.12024	0.519697
GmbHLH12	GmbHLH172	0.0486186	0.174855	0.27805	720	157.083	562.917	26.5	24.5	0.0470762	0.155968
GmbHLH13	GmbHLH170	0.0740853	0.187366	0.395403	1017	223.167	793.833	56	37	0.0705438	0.165795
GmbHLH14	GmbHLH169	0.453551	1.73695	0.261119	861	190.583	670.417	228.167	128.833	0.340336	0.675995
GmbHLH1	GmbHLH221	0.325495	1.86398	0.174624	975	209.083	765.917	202.25	143.75	0.264063	0.687525
GmbHLH2	GmbHLH220	0.711398	3.08794	0.23038	603	139.833	463.167	212.833	103.167	0.459518	0.737783
GmbHLH3	GmbHLH253	0.310791	3.4635	0.0897333	666	154.75	511.25	130.083	114.917	0.254442	0.742596
GmbHLH5	GmbHLH251	0.34117	1.69614	0.201145	963	208.75	754.25	206.75	140.25	0.274113	0.671856
GmbHLH12	GmbHLH258	0.175838	1.03122	0.170514	702	156	546	85.5833	87.4167	0.156746	0.560363
GmbHLH13	GmbHLH256	0.288279	0.870558	0.331143	1011	221.333	789.667	189	114	0.239341	0.51506
GmbHLH4	GmbHLH268	0.0684793	0.639324	0.107112	279	65.0833	213.917	14	28	0.065446	0.430218
GmbHLH17	GmbHLH53	0.180548	0.641414	0.281484	432	98.5833	333.417	53.5	42.5	0.16046	0.431107
GmbHLH32	GmbHLH62	0.148051	0.641305	0.230859	939	215.167	723.833	97.25	92.75	0.134354	0.431061
GmbHLH32	GmbHLH86	0.158442	0.580049	0.273152	954	221.167	732.833	104.667	89.3333	0.142825	0.403919
GmbHLH18	GmbHLH136	0.148723	0.58909	0.252463	753	173.583	579.417	78.1667	70.8333	0.134906	0.408065
GmbHLH17	GmbHLH159	0.0465868	0.12311	0.378415	513	114.5	398.5	18	13	0.0451694	0.113537
GmbHLH32	GmbHLH218	0.0254838	0.149138	0.170874	972	223.667	748.333	18.75	30.25	0.0250557	0.135246
GmbHLH34	GmbHLH220	0.0588945	0.14627	0.402643	717	175.583	541.417	30.6667	23.3333	0.0566415	0.13289
GmbHLH22	GmbHLH242	0.0481831	0.0864113	0.557602	1119	251.167	867.833	40.5	20.5	0.0466679	0.0816191
GmbHLH18	GmbHLH253	0.283692	NaN	NaN	633	145.083	487.917	115.25	109.75	0.236208	0.756462	High Sequence Divergence Value (pS>=0.75)
GmbHLH36	GmbHLH265	0.169637	0.436769	0.38839	804	183.75	620.25	94.1667	60.8333	0.151821	0.331066
GmbHLH17	GmbHLH280	0.562844	NaN	NaN	492	107	385	152.417	82.5833	0.395887	0.771807	High Sequence Divergence Value (pS>=0.75)
GmbHLH17	GmbHLH279	0.202624	0.56371	0.359447	396	90	306	54.3333	35.6667	0.17756	0.396296
GmbHLH42	GmbHLH104	0.0511158	0.125399	0.407625	1131	243.917	887.083	43.8333	28.1667	0.0494129	0.115477
GmbHLH43	GmbHLH105	0.241016	0.460258	0.523655	906	190.417	715.583	147.5	65.5	0.206126	0.343982
GmbHLH56	GmbHLH101	0.196292	1.05869	0.185411	1584	356	1228	212.083	201.917	0.172706	0.567182
GmbHLH40	GmbHLH108	0.263617	1.09303	0.24118	489	102.833	386.167	85.8333	59.1667	0.22227	0.575365
GmbHLH41	GmbHLH138	0.141151	0.585288	0.241165	1668	368.75	1299.25	167.167	149.833	0.128664	0.406328
GmbHLH42	GmbHLH150	0.397663	1.13597	0.350065	984	214.5	769.5	237.5	125.5	0.308642	0.585082
GmbHLH49	GmbHLH153	0.265329	1.0986	0.241516	1665	384.833	1280.17	286.083	221.917	0.223474	0.576657
GmbHLH50	GmbHLH154	0.0682101	0.492716	0.138437	840	203.5	636.5	41.5	73.5	0.0652003	0.361179
GmbHLH51	GmbHLH155	0.166981	0.515756	0.323759	2178	465.667	1712.33	256.333	173.667	0.149698	0.372942
Seq_1	Seq_2	Ka	Ks	Ka_Ks	EffectiveLen	AverageS-sites	AverageN-sites	cN	cS	pN	pS	Note
GmbHLH53	GmbHLH159	0.351261	0.850342	0.413082	1245	279.667	965.333	270.75	142.25	0.280473	0.508641
GmbHLH39	GmbHLH175	0.28328	1.13093	0.250483	1074	228.75	845.25	199.417	133.583	0.235926	0.583971
GmbHLH52	GmbHLH194	0.205999	0.591935	0.348009	1464	324.083	1139.92	205.333	132.667	0.18013	0.40936
GmbHLH56	GmbHLH239	0.202145	1.10775	0.182483	1560	347.583	1212.42	214.833	201.167	0.177194	0.578758
GmbHLH42	GmbHLH271	0.385061	1.01396	0.379762	972	213	759	228.583	118.417	0.301164	0.555947
GmbHLH44	GmbHLH277	0.065218	0.191404	0.340734	366	85.8333	280.167	17.5	14.5	0.0624628	0.168932
GmbHLH49	GmbHLH278	0.0746252	0.243426	0.306563	1713	389.667	1323.33	94	81	0.0710327	0.20787
GmbHLH53	GmbHLH279	0.0415957	0.0978052	0.425291	1464	327.167	1136.83	46	30	0.0404633	0.0916964
GmbHLH54	GmbHLH281	0.0652029	0.124953	0.521819	543	134.667	408.333	25.5	15.5	0.062449	0.115099
GmbHLH56	GmbHLH282	0.064698	0.198872	0.325325	1581	354.917	1226.08	76	62	0.061986	0.174689
GmbHLH53	GmbHLH280	0.665827	NaN	NaN	1422	313.583	1108.42	489.167	235.833	0.44132	0.75206	High Sequence Divergence Value (pS>=0.75)
GmbHLH54	GmbHLH285	0.333776	0.881466	0.37866	561	140	421	113.417	72.5833	0.269398	0.518452
GmbHLH55	GmbHLH293	0.201481	0.780207	0.258241	933	208.083	724.917	128.083	100.917	0.176687	0.484982
GmbHLH67	GmbHLH77	0.204032	1.27348	0.160215	1239	278	961	171.667	170.333	0.178633	0.61271
GmbHLH57	GmbHLH81	0.0393629	0.115249	0.341547	1131	257.417	873.583	33.5	27.5	0.0383478	0.106831
GmbHLH58	GmbHLH82	0.0659968	0.130017	0.507599	729	159.167	569.833	36	19	0.0631764	0.119372
GmbHLH60	GmbHLH83	0.0665691	0.125	0.532554	894	195.417	698.583	44.5	22.5	0.0637003	0.115139
GmbHLH62	GmbHLH86	0.0327846	0.115706	0.283344	972	223.833	748.167	24	24	0.0320784	0.107223
GmbHLH65	GmbHLH91	0.0346461	0.144076	0.240471	729	167.833	561.167	19	22	0.033858	0.131082
GmbHLH67	GmbHLH89	0.0542065	0.238936	0.226866	1326	299.75	1026.25	53.6667	61.3333	0.052294	0.204615
GmbHLH68	GmbHLH88	0.0757582	0.213573	0.354718	663	142.583	520.417	37.5	26.5	0.0720576	0.185856
GmbHLH65	GmbHLH136	0.279102	1.88053	0.148416	696	157.5	538.5	125.5	108.5	0.233055	0.688889
GmbHLH68	GmbHLH123	0.255473	0.931285	0.274323	708	153.75	554.25	120	82	0.216509	0.533333
GmbHLH57	GmbHLH173	0.277766	0.804369	0.345322	1167	264.5	902.5	209.5	130.5	0.232133	0.493384
GmbHLH58	GmbHLH172	0.320953	3.69544	0.0868512	633	138	495	129.25	102.75	0.261111	0.744565
GmbHLH57	GmbHLH179	0.276123	1.01599	0.271776	1125	252.333	872.667	201.583	140.417	0.230997	0.556473
GmbHLH62	GmbHLH218	0.155556	0.652084	0.238552	912	209.667	702.333	98.6667	91.3333	0.140484	0.435612
GmbHLH59	GmbHLH262	0.212984	0.602015	0.353786	960	201.333	758.667	140.667	83.3333	0.185413	0.413907
GmbHLH60	GmbHLH261	0.20981	0.647993	0.323784	1113	248.333	864.667	158.25	107.75	0.183019	0.433893
GmbHLH65	GmbHLH253	0.13733	0.631042	0.217624	660	150	510	64	64	0.12549	0.426667
GmbHLH58	GmbHLH258	0.420057	2.32415	0.180735	738	163.833	574.167	184.667	117.333	0.321626	0.716175
GmbHLH64	GmbHLH268	0.132468	NaN	NaN	273	63	210	25.5	47.5	0.121429	0.753968	High Sequence Divergence Value (pS>=0.75)
GmbHLH77	GmbHLH89	0.233373	1.16897	0.19964	1239	277.083	961.917	192.917	164.083	0.200554	0.59218
GmbHLH78	GmbHLH90	0.167838	0.547186	0.306729	975	215.833	759.167	114.167	83.8333	0.150384	0.388417
GmbHLH80	GmbHLH103	0.0929272	0.504981	0.184021	987	220.417	766.583	67	81	0.0874008	0.367486
GmbHLH79	GmbHLH102	0.485535	1.53914	0.315459	1824	395.083	1428.92	510.75	258.25	0.357439	0.65366
GmbHLH78	GmbHLH114	0.0512386	0.128763	0.397929	987	219.75	767.25	38	26	0.0495275	0.118316
GmbHLH80	GmbHLH115	0.0202416	0.0689084	0.293746	1029	227.833	801.167	16	15	0.0199709	0.0658376
GmbHLH75	GmbHLH169	0.264748	1.09622	0.241511	906	203.667	702.333	156.667	117.333	0.223066	0.576105
GmbHLH80	GmbHLH224	0.241584	1.34507	0.179607	888	199.667	688.333	142.167	124.833	0.206538	0.625209
GmbHLH72	GmbHLH252	0.0853508	0.15488	0.551076	483	101.833	381.167	30.75	14.25	0.0806734	0.139935
GmbHLH74	GmbHLH255	0.049425	0.175033	0.282376	1005	221	784	37.5	34.5	0.0478316	0.156109
GmbHLH90	GmbHLH114	0.155253	0.584548	0.265595	945	208.75	736.25	103.25	84.75	0.140238	0.405988
GmbHLH91	GmbHLH136	0.25961	2.35906	0.110048	723	163.25	559.75	122.833	117.167	0.219443	0.717713
GmbHLH88	GmbHLH123	0.228642	0.884337	0.258547	687	150.833	536.167	105.667	78.3333	0.197078	0.519337
GmbHLH81	GmbHLH173	0.240227	0.764527	0.314216	1104	248.583	855.417	175.833	119.167	0.205553	0.479383
GmbHLH81	GmbHLH179	0.23311	0.924707	0.25209	1068	238.667	829.333	166.167	126.833	0.200362	0.531425
Seq_1	Seq_2	Ka	Ks	Ka_Ks	EffectiveLen	AverageS-sites	AverageN-sites	cN	cS	pN	pS	Note
GmbHLH94	GmbHLH187	0.0992271	0.566459	0.175171	747	166	581	54	66	0.0929432	0.39759
GmbHLH95	GmbHLH186	0.265533	1.03594	0.256321	642	137.417	504.583	112.833	77.1667	0.223617	0.561552
GmbHLH95	GmbHLH205	0.304185	1.39648	0.217822	459	97.0833	361.917	90.5	61.5	0.250058	0.633476
GmbHLH93	GmbHLH204	0.108296	0.469415	0.230704	696	160.5	535.5	54	56	0.10084	0.34891
GmbHLH95	GmbHLH198	0.479187	2.4486	0.195698	543	116.333	426.667	151.083	83.9167	0.354102	0.721347
GmbHLH86	GmbHLH218	0.139468	0.607175	0.2297	921	213.833	707.167	90	89	0.127268	0.416212
GmbHLH84	GmbHLH221	0.104619	0.692933	0.15098	987	210.417	776.583	75.8333	95.1667	0.09765	0.452277
GmbHLH85	GmbHLH219	0.222369	0.801199	0.277545	1053	238	815	156.833	117.167	0.192434	0.492297
GmbHLH95	GmbHLH231	0.468383	2.11127	0.221849	531	115	416	144.917	81.0833	0.348357	0.705072
GmbHLH91	GmbHLH253	0.134657	0.664767	0.202563	666	150.833	515.167	63.5	66.5	0.123261	0.440884
GmbHLH83	GmbHLH261	0.197833	0.606915	0.325966	879	194.667	684.333	119	81	0.173892	0.416096
GmbHLH103	GmbHLH115	0.0943396	0.480283	0.196425	987	219.917	767.083	68	78	0.0886475	0.35468
GmbHLH97	GmbHLH130	0.053275	0.168313	0.316523	1101	245.417	855.583	44	37	0.0514269	0.150764
GmbHLH98	GmbHLH129	0.0767576	0.168935	0.454362	972	218.167	753.833	55	33	0.0729604	0.151261
GmbHLH99	GmbHLH128	0.0456725	0.158398	0.28834	807	175.083	631.917	28	25	0.0443096	0.142789
GmbHLH104	GmbHLH149	0.407816	1.28902	0.316378	813	183.583	629.417	198	113	0.314577	0.615524
GmbHLH112	GmbHLH198	0.187644	0.413868	0.45339	510	107.417	402.583	66.8333	34.1667	0.166011	0.318076
GmbHLH112	GmbHLH195	0.0624288	0.132238	0.472094	510	105.167	404.833	24.25	12.75	0.0599012	0.121236
GmbHLH98	GmbHLH210	0.399352	1.49968	0.266292	846	186.083	659.917	204.333	120.667	0.309635	0.648455
GmbHLH112	GmbHLH231	0.18605	0.344439	0.540154	510	107.417	402.583	66.3333	29.6667	0.164769	0.276183
GmbHLH98	GmbHLH222	0.253774	1.28652	0.197257	765	165.833	599.167	129	102	0.215299	0.615075
GmbHLH96	GmbHLH224	0.108919	0.513498	0.212111	891	202.167	688.833	69.8333	75.1667	0.101379	0.371805
GmbHLH100	GmbHLH238	0.0498555	0.238143	0.209351	1371	313.667	1057.33	51	64	0.0482346	0.204038
GmbHLH101	GmbHLH239	0.0667364	0.252575	0.264224	1842	414.25	1427.75	91.1667	88.8333	0.0638534	0.214444
GmbHLH101	GmbHLH282	0.199968	0.845879	0.236402	1758	399.25	1358.75	238.5	202.5	0.175529	0.507201
GmbHLH116	GmbHLH146	0.148531	0.544736	0.272665	738	156.667	581.333	78.3333	60.6667	0.134748	0.387234
GmbHLH133	GmbHLH147	0.174746	1.06863	0.163523	1800	414.333	1385.67	216	236	0.155882	0.56959
GmbHLH126	GmbHLH209	0.167435	0.50744	0.329961	1203	262.833	940.167	141.083	96.9167	0.150062	0.368738
GmbHLH128	GmbHLH210	0.442908	1.4643	0.302471	777	171.833	605.167	202.417	110.583	0.334481	0.64355
GmbHLH117	GmbHLH199	0.203216	0.539969	0.376347	1293	294	999	177.833	113.167	0.178011	0.384921
GmbHLH137	GmbHLH213	0.164372	0.565736	0.290546	1560	339.417	1220.58	180.167	134.833	0.147607	0.39725
GmbHLH122	GmbHLH236	0.0572387	0.141132	0.40557	1296	279.833	1016.17	56	36	0.0551091	0.128648
GmbHLH124	GmbHLH235	0.108498	0.187338	0.579154	900	202.083	697.917	70.5	33.5	0.101015	0.165773
GmbHLH129	GmbHLH222	0.269812	1.28908	0.209306	777	169.5	607.5	137.667	104.333	0.226612	0.615536
GmbHLH117	GmbHLH230	0.184184	0.528569	0.348458	1338	303.167	1034.83	169	115	0.163311	0.379329
GmbHLH115	GmbHLH224	0.213987	1.65049	0.129651	867	194.667	672.333	125.167	129.833	0.186168	0.666952
GmbHLH133	GmbHLH241	0.898805	NaN	NaN	1092	242.667	849.333	444.833	186.167	0.523744	0.76717	High Sequence Divergence Value (pS>=0.75)
GmbHLH136	GmbHLH253	0.310236	NaN	NaN	672	150.5	521.5	132.5	117.5	0.254075	0.780731	High Sequence Divergence Value (pS>=0.75)
GmbHLH135	GmbHLH269	0.0842231	0.157336	0.535307	786	166.75	619.25	49.3333	23.6667	0.0796663	0.141929
GmbHLH144	GmbHLH165	0.225302	0.989154	0.227772	606	129.833	476.167	92.6667	71.3333	0.19461	0.549422
GmbHLH145	GmbHLH166	0.259805	0.675579	0.384566	711	150.083	560.917	123.167	66.8333	0.219581	0.445308
GmbHLH140	GmbHLH190	0.290054	0.848291	0.341927	594	120.083	473.917	114	61	0.240549	0.507981
GmbHLH141	GmbHLH191	0.169763	0.728905	0.232901	672	149.25	522.75	79.4167	69.5833	0.151921	0.46622
GmbHLH142	GmbHLH192	0.254295	0.726698	0.349932	1464	333.417	1130.58	243.833	155.167	0.21567	0.465384
GmbHLH140	GmbHLH232	0.0402256	0.217733	0.184748	576	116.417	459.583	18	22	0.0391659	0.188976
GmbHLH144	GmbHLH244	0.120971	0.176443	0.685611	618	130.917	487.083	54.4167	20.5833	0.111719	0.157225
GmbHLH140	GmbHLH249	0.270152	0.724608	0.372825	582	117.667	464.333	105.333	54.6667	0.226849	0.464589
Seq_1	Seq_2	Ka	Ks	Ka_Ks	EffectiveLen	AverageS-sites	AverageN-sites	cN	cS	pN	pS	Note
GmbHLH141	GmbHLH248	0.118496	0.692879	0.17102	726	158.833	567.167	62.1667	71.8333	0.109609	0.452256
GmbHLH142	GmbHLH247	0.257809	0.699108	0.368769	1545	350.583	1194.42	260.583	159.417	0.218168	0.454718
GmbHLH139	GmbHLH246	0.217928	0.9476	0.229978	588	151.333	436.667	82.5833	81.4167	0.189122	0.537996
GmbHLH149	GmbHLH272	0.13975	0.252069	0.554411	783	175.167	607.833	77.5	37.5	0.127502	0.214082
GmbHLH150	GmbHLH271	0.0525884	0.111234	0.472775	930	204.75	725.25	36.8333	21.1667	0.0507871	0.103378
GmbHLH165	GmbHLH244	0.234874	0.797486	0.294517	579	125.25	453.75	91.5	61.5	0.201653	0.491018
GmbHLH153	GmbHLH278	0.245078	1.00902	0.242887	1674	384.917	1289.08	269.5	213.5	0.209063	0.554666
GmbHLH159	GmbHLH279	0.345434	0.760166	0.454419	1209	270.333	938.667	259.833	129.167	0.276811	0.477805
GmbHLH159	GmbHLH280	0.638189	1.73155	0.368566	1275	281.167	993.833	427.083	189.917	0.429733	0.675459
GmbHLH154	GmbHLH292	0.348225	NaN	NaN	840	201.917	638.083	177.75	156.25	0.278569	0.773834	High Sequence Divergence Value (pS>=0.75)
GmbHLH161	GmbHLH291	0.0590012	0.123588	0.477403	2430	526.583	1903.42	108	60	0.0567401	0.113942
GmbHLH168	GmbHLH286	0.0552496	0.142159	0.388648	1557	328.833	1228.17	65.4167	42.5833	0.0532637	0.129498
GmbHLH173	GmbHLH179	0.0479938	0.149549	0.320924	1176	261.833	914.167	42.5	35.5	0.0464904	0.135582
GmbHLH176	GmbHLH182	0.21579	0.486724	0.443353	921	201.083	719.917	135	72	0.187522	0.358061
GmbHLH176	GmbHLH207	0.191274	0.580779	0.32934	912	199.75	712.25	120.25	80.75	0.168831	0.404255
GmbHLH170	GmbHLH256	0.289808	0.88365	0.327967	1041	228.75	812.25	195.25	118.75	0.240382	0.519126
GmbHLH172	GmbHLH258	0.190304	1.38565	0.137339	693	152.083	540.917	90.9167	96.0833	0.168079	0.631781
GmbHLH177	GmbHLH266	0.0595733	0.094556	0.630032	1014	219.5	794.5	45.5	19.5	0.0572687	0.0888383
GmbHLH180	GmbHLH183	0.183842	0.526478	0.349193	2808	641.917	2166.08	353.167	242.833	0.163044	0.378294
GmbHLH182	GmbHLH207	0.0515943	0.160194	0.322073	957	214.917	742.083	37	31	0.0498596	0.144242
GmbHLH183	GmbHLH206	0.0597313	0.129804	0.460164	2808	643.917	2164.08	124.25	76.75	0.0574146	0.119192
GmbHLH186	GmbHLH205	0.296316	0.651181	0.455044	456	96.5	359.5	88	42	0.244784	0.435233
GmbHLH180	GmbHLH206	0.1854	0.541227	0.342555	2790	635.917	2154.08	353.833	245.167	0.164262	0.385533
GmbHLH186	GmbHLH198	0.482521	2.52401	0.191172	531	114.167	416.833	148.333	82.6667	0.355858	0.724088
GmbHLH186	GmbHLH231	0.429793	1.91275	0.224699	522	113.167	408.833	133.75	78.25	0.32715	0.691458
GmbHLH195	GmbHLH198	0.212171	0.436646	0.48591	516	107	409	75.5833	35.4167	0.1848	0.330997
GmbHLH201	GmbHLH204	0.195243	1.80099	0.108409	432	97.5	334.5	57.5	66.5	0.171898	0.682051
GmbHLH190	GmbHLH232	0.264156	0.817744	0.32303	597	120.167	476.833	106.167	59.8333	0.222649	0.49792
GmbHLH198	GmbHLH231	0.0474804	0.126269	0.376024	540	116.167	423.833	19.5	13.5	0.0460087	0.116212
GmbHLH199	GmbHLH230	0.0408783	0.101167	0.404066	1281	292.333	988.667	39.3333	27.6667	0.0397842	0.0946408
GmbHLH200	GmbHLH228	0.0520471	0.164075	0.317214	606	118.75	487.25	24.5	17.5	0.0502822	0.147368
GmbHLH201	GmbHLH227	0.0572463	0.161385	0.354718	423	96.4167	326.583	18	14	0.0551161	0.145203
GmbHLH208	GmbHLH225	0.0763852	0.166875	0.457739	1185	259	926	67.25	38.75	0.0726242	0.149614
GmbHLH210	GmbHLH223	0.0616732	0.134517	0.458478	858	190.833	667.167	39.5	23.5	0.0592056	0.123144
GmbHLH212	GmbHLH222	0.108643	0.190591	0.570035	753	161.417	591.583	59.8333	27.1667	0.101141	0.168301
GmbHLH195	GmbHLH231	0.176452	0.424611	0.415562	510	106.667	403.333	63.4167	34.5833	0.157231	0.324219
GmbHLH196	GmbHLH236	0.194585	0.571202	0.340659	1227	265.75	961.25	164.75	106.25	0.171391	0.399812
GmbHLH204	GmbHLH227	0.247862	2.25102	0.110111	630	143.583	486.417	102.667	102.333	0.211067	0.71271
GmbHLH190	GmbHLH249	0.0648936	0.156409	0.414898	603	120.417	482.583	30	17	0.0621654	0.141176
GmbHLH191	GmbHLH248	0.0801379	0.181069	0.442582	684	153.333	530.667	40.3333	24.6667	0.076005	0.16087
GmbHLH192	GmbHLH247	0.0949285	0.145575	0.652096	1524	350.167	1173.83	104.667	46.3333	0.0891665	0.132318
GmbHLH215	GmbHLH262	0.046255	0.101033	0.45782	1047	222.167	824.833	37	21	0.0448575	0.0945236
GmbHLH216	GmbHLH260	0.0581507	0.141791	0.410116	783	166.417	616.583	34.5	21.5	0.0559535	0.129194
GmbHLH215	GmbHLH287	0.543041	2.05494	0.264261	924	196.583	727.417	281.083	137.917	0.386413	0.701568
GmbHLH232	GmbHLH249	0.272411	0.854913	0.318642	618	123.667	494.333	112.917	63.0833	0.228422	0.510108
GmbHLH243	GmbHLH275	0.259586	0.886358	0.292868	1023	238	785	172.25	123.75	0.219427	0.519958
GmbHLH239	GmbHLH282	0.20883	1.0715	0.194895	1746	393.667	1352.33	246.5	224.5	0.182278	0.570279
GmbHLH262	GmbHLH288	0.490192	2.4276	0.201924	936	200.083	735.917	264.833	144.167	0.359869	0.720533
GmbHLH280	GmbHLH284	0.236048	0.522945	0.451381	1800	399.25	1400.75	283.667	150.333	0.202511	0.376539
GmbHLH281	GmbHLH285	0.333994	0.680425	0.49086	531	134.333	396.667	106.917	60.0833	0.269538	0.44727
