# Supplementary material for: Genome-wide identification and expression analysis of soybean bHLH transcription factor and its molecular mechanism on grain protein synthesis
Source: Front Plant Sci. 2025 Feb 19;16:1481565. doi: 10.3389/fpls.2025.1481565 (PMC11879992; doi:10.3389/fpls.2025.1481565)
Supplement: Supplementary Table 3 — Analysis of the cis acting element of the promoter. [file Table3.xlsx]

## Sheet: Sheet1
Gene	MBS	DRE core	ARE	TC-rich repeats	LTR	WUN-motif	MYC	as-1	WRE3	STRE	CAT-box	MSA-like	HD-Zip 1	GCN4_motif	A-box	O2-site	CCGTCC motif	CCGTCC-box	AAGAA-motif	ABRE	TCA-element	CGTCA-motif	TGACG-motif	TGA-element	AuxRR-core	GARE-motif	P-box	ERE	G-box	Box 4	GATA-motif	ACE	AE-box	MRE	I-box	TCT-motif	GT1-motif	GATT-motif	LAMP-element	TCCC-motif
GmbHLH32	0	0	0	1	1	1	2	2	1	4	0	0	0	0	0	1	0	0	1	0	0	2	2	0	0	0	1	1	0	4	0	0	3	0	0	2	6	0	0	1
GmbHLH218	0	0	0	0	0	1	0	1	0	2	0	0	0	0	0	0	0	0	1	2	1	1	1	0	0	0	1	2	1	6	0	0	2	0	0	2	5	0	0	1
GmbHLH62	0	0	1	0	0	0	4	3	1	1	0	0	0	1	0	0	0	0	0	3	0	3	3	0	0	1	1	0	1	4	0	0	0	1	0	0	0	0	1	2
GmbHLH86	0	0	1	0	0	1	3	2	1	1	0	0	0	1	1	0	1	1	0	2	0	2	2	0	0	1	1	1	1	3	0	0	1	0	0	0	2	0	0	1
GmbHLH55	0	0	2	0	1	0	1	1	0	2	0	0	0	0	0	0	0	0	1	3	0	1	1	0	0	0	0	11	2	2	1	0	0	0	0	2	0	0	0	0
GmbHLH293	0	0	3	0	0	2	3	1	1	1	0	0	1	0	0	0	0	0	1	3	0	1	1	0	0	0	0	0	1	6	1	0	0	0	0	1	1	0	0	3
GmbHLH7	0	0	1	0	0	0	8	2	0	3	0	0	0	1	0	0	0	0	0	4	0	2	2	0	1	2	0	2	3	4	0	0	0	0	0	0	1	0	0	0
GmbHLH27	0	0	2	0	1	0	5	1	3	2	0	0	0	1	0	0	0	0	3	0	2	1	1	1	0	0	0	4	0	2	1	0	2	0	0	0	0	0	0	1
GmbHLH237	2	0	2	1	0	0	2	0	1	4	0	0	0	0	0	0	0	0	2	0	0	0	0	0	0	0	0	0	1	3	3	0	0	0	0	1	1	0	0	0
GmbHLH217	1	0	2	0	0	1	2	0	0	0	0	1	0	0	0	0	0	0	1	1	1	0	0	0	0	1	2	3	1	6	1	0	0	0	0	0	5	0	0	2
GmbHLH188	2	0	2	0	1	1	3	1	0	1	0	0	0	0	0	1	0	0	0	2	2	1	1	0	0	0	1	1	2	1	1	0	1	0	2	1	4	0	0	1
GmbHLH87	2	0	2	1	0	1	0	1	0	1	0	0	0	0	0	1	0	0	3	1	0	1	1	0	0	1	0	2	1	5	0	0	1	0	0	1	1	0	0	1
GmbHLH197	0	0	3	2	0	1	0	1	1	1	0	0	0	0	0	0	0	0	2	2	0	1	1	0	0	0	0	1	2	5	2	0	0	0	0	1	2	0	0	0
GmbHLH25	0	0	4	1	0	1	2	0	1	0	0	0	0	0	0	0	0	0	2	1	0	0	0	0	0	0	0	4	1	6	1	0	0	0	0	0	5	0	0	1
GmbHLH24	0	0	2	1	0	0	2	0	0	4	0	0	0	0	0	0	0	0	2	2	0	0	0	0	0	1	0	1	1	3	0	0	2	0	0	1	1	0	1	0
GmbHLH166	0	0	3	1	0	2	2	1	2	2	0	0	0	1	0	0	0	0	6	0	1	1	1	0	0	0	0	3	1	7	0	0	0	0	0	0	0	0	0	0
GmbHLH289	1	0	2	0	1	2	2	1	0	1	0	0	0	0	0	1	0	0	3	5	0	1	1	1	0	0	0	1	5	7	1	0	1	0	1	1	0	0	0	0
GmbHLH145	0	0	3	2	0	1	5	3	1	0	0	0	0	0	0	1	0	0	3	0	1	3	3	0	0	0	0	1	0	5	1	0	2	0	0	1	0	0	0	0
GmbHLH144	0	0	5	2	1	1	3	2	0	0	0	0	0	0	0	0	0	0	1	2	1	2	2	0	0	0	0	4	2	7	1	0	1	0	0	1	2	1	0	0
GmbHLH244	0	0	2	1	0	1	2	0	0	0	0	0	0	0	0	0	0	0	1	0	2	0	0	0	0	0	0	6	0	9	1	0	0	2	0	1	2	0	0	0
GmbHLH165	0	0	3	0	0	0	2	3	1	1	0	1	0	0	0	0	0	0	3	2	0	3	3	0	0	0	0	3	2	8	2	0	0	2	0	0	1	0	0	0
GmbHLH290	0	1	2	0	0	1	1	1	0	1	1	0	0	1	0	0	0	0	4	2	1	1	1	0	0	0	1	0	1	1	0	0	0	0	0	1	0	0	0	0
GmbHLH112	0	1	1	1	0	1	4	1	1	4	0	0	0	1	0	0	0	0	1	0	0	1	1	0	0	0	1	0	0	2	1	0	0	1	2	0	3	0	0	0
GmbHLH195	0	0	0	0	0	0	4	0	0	2	0	0	0	0	0	0	0	0	1	0	0	0	0	0	0	0	0	2	1	6	2	0	0	0	0	1	0	0	1	0
GmbHLH198	3	0	1	0	1	2	4	0	2	0	0	1	0	0	0	2	0	0	0	3	0	0	0	1	0	1	0	0	3	7	1	0	1	0	0	0	0	0	0	0
GmbHLH231	0	0	1	0	0	1	2	0	2	1	0	0	0	0	0	0	0	0	3	2	1	0	0	0	0	0	1	3	2	4	3	1	0	2	2	0	0	0	1	0
GmbHLH66	1	0	4	1	1	0	10	3	0	0	0	0	0	0	0	0	0	0	1	1	0	3	3	1	0	0	0	1	2	1	0	0	0	1	0	0	0	0	0	0
GmbHLH296	0	0	2	0	0	0	7	3	0	0	0	0	0	0	1	1	1	1	0	0	0	3	3	0	0	1	0	3	0	0	0	0	1	1	0	0	0	0	0	0
GmbHLH72	0	0	2	1	0	0	2	0	0	1	2	0	0	1	1	0	1	1	1	1	0	0	0	0	0	1	0	3	1	6	1	0	0	1	0	0	1	0	0	0
GmbHLH252	0	0	1	1	1	0	4	0	0	1	0	0	0	1	0	0	0	0	1	0	0	0	0	0	0	0	0	2	0	5	0	0	1	0	0	1	2	0	0	0
GmbHLH95	1	0	0	0	1	2	5	1	0	0	0	0	0	0	1	0	1	1	0	4	0	1	1	0	0	0	0	2	2	4	0	1	0	1	0	4	1	0	0	0
GmbHLH186	0	0	1	1	1	0	4	6	0	1	0	0	0	0	0	0	0	0	2	4	0	6	6	0	0	0	0	0	1	4	3	0	0	0	0	2	0	0	0	0
GmbHLH205	0	0	2	0	0	0	4	2	0	1	0	2	0	1	0	0	0	0	2	0	1	2	2	1	0	0	1	2	0	6	0	0	2	1	0	2	2	0	1	0
GmbHLH44	0	0	0	1	1	1	5	0	0	2	0	0	0	0	0	0	0	0	2	1	0	0	0	0	0	0	0	1	0	4	2	0	0	1	2	2	1	0	0	0
GmbHLH45	2	0	1	0	0	1	6	2	1	0	1	0	0	0	0	1	0	0	1	6	0	2	2	2	0	0	0	4	4	3	0	0	2	2	0	1	1	0	0	1
GmbHLH277	1	0	2	0	2	2	7	0	1	0	1	0	0	0	1	1	1	1	3	5	1	0	0	1	0	1	0	4	2	1	0	0	1	1	0	1	1	0	0	0
GmbHLH29	1	0	2	0	0	1	4	1	0	0	0	0	0	0	0	0	0	0	3	0	1	1	1	0	0	2	0	2	0	4	0	2	0	0	1	0	2	0	0	0
GmbHLH120	3	0	0	1	0	0	3	0	2	4	0	0	0	1	0	0	0	0	6	2	0	0	0	0	0	0	0	5	1	6	0	1	0	0	0	1	1	0	0	0
GmbHLH241	1	0	3	0	0	0	5	2	0	1	1	0	0	1	0	0	0	0	0	3	1	2	2	0	0	0	0	1	1	2	0	0	0	1	0	0	4	0	0	0
GmbHLH132	0	0	3	2	0	1	7	1	2	3	0	0	0	1	1	0	1	1	3	4	1	1	1	0	0	0	2	3	2	1	0	0	1	0	1	0	0	0	0	0
GmbHLH141	0	0	3	0	1	1	1	1	0	2	0	0	0	0	0	1	0	0	1	4	0	1	1	1	0	0	1	3	3	11	4	0	0	1	2	1	1	0	0	2
GmbHLH233	0	0	3	0	0	0	1	0	0	1	0	0	0	0	0	0	0	0	2	2	0	0	0	0	0	0	1	7	1	8	0	0	0	0	0	1	0	0	0	1
GmbHLH191	0	0	1	1	0	0	0	5	0	0	0	0	0	0	0	0	0	0	3	0	1	5	5	0	0	0	0	7	0	5	2	0	1	1	0	1	1	0	0	0
GmbHLH248	0	0	0	0	0	1	2	4	0	2	0	0	0	1	0	0	0	0	0	2	0	4	4	0	0	0	0	4	2	3	0	0	0	1	0	1	1	0	0	1
GmbHLH182	0	0	1	0	2	0	3	2	0	0	1	0	0	0	0	2	0	0	1	4	1	2	2	1	0	1	0	2	3	9	0	0	1	0	0	2	0	0	0	0
GmbHLH207	0	0	1	1	1	0	2	1	0	1	0	0	0	0	0	2	0	0	0	3	1	1	1	0	1	2	0	2	2	8	0	0	0	0	0	0	0	0	0	0
GmbHLH176	0	0	0	2	1	0	2	4	0	1	0	0	0	0	0	0	0	0	0	2	0	4	4	1	0	1	0	5	2	6	0	0	0	0	0	1	1	0	0	0
GmbHLH200	2	0	0	0	0	1	1	2	0	1	1	0	0	0	0	0	0	0	3	1	1	2	2	0	0	0	0	0	1	4	0	0	0	1	0	0	1	0	0	0
GmbHLH228	1	0	2	0	0	1	3	2	0	0	0	1	0	0	1	0	1	1	1	2	0	2	2	0	0	1	0	1	2	2	0	0	0	2	0	1	2	0	0	1
GmbHLH229	1	0	2	0	0	0	2	0	0	0	0	0	0	0	0	0	0	0	1	0	0	0	0	1	0	0	1	1	1	3	0	0	0	0	0	1	4	0	0	0
GmbHLH168	0	0	0	0	1	1	1	1	1	2	0	1	0	0	1	1	1	1	4	0	2	1	1	0	0	0	0	3	0	4	0	0	0	0	1	0	1	0	0	0
GmbHLH286	0	1	3	0	1	0	2	1	1	0	1	0	0	0	0	0	0	0	3	0	0	1	1	0	0	0	0	2	0	5	1	0	1	0	1	1	3	0	0	1
GmbHLH135	1	0	0	1	0	0	3	1	1	1	2	0	0	0	0	0	0	0	2	0	0	1	1	1	1	1	3	2	1	4	0	0	0	0	0	0	1	0	0	0
GmbHLH269	0	0	0	1	0	2	7	2	0	0	0	0	0	0	0	0	0	0	1	2	0	2	2	0	0	0	1	0	1	3	0	0	0	1	0	1	1	0	0	0
GmbHLH67	0	0	1	0	0	1	7	1	1	1	0	0	0	0	0	3	0	0	3	6	0	1	1	0	0	0	0	0	3	1	1	0	1	0	0	1	1	0	0	1
GmbHLH89	0	0	5	0	0	1	2	0	1	3	1	0	0	0	0	3	0	0	1	6	1	0	0	0	0	0	0	3	3	2	2	0	0	0	1	0	5	0	0	0
GmbHLH77	0	0	2	2	0	2	4	1	0	2	0	0	0	1	0	0	0	0	0	0	0	1	1	1	0	0	0	7	0	3	0	0	1	1	0	1	0	0	0	1
GmbHLH240	1	0	3	0	0	1	5	1	0	0	1	0	0	0	0	1	0	0	1	1	0	1	1	0	0	0	0	0	1	7	0	0	0	0	0	1	1	0	0	0
GmbHLH275	1	0	4	0	0	2	5	0	0	0	0	0	0	0	0	0	0	0	0	1	0	0	0	0	0	0	0	1	0	1	0	0	0	0	2	0	1	0	0	0
GmbHLH243	0	0	5	0	1	1	1	0	0	1	1	0	0	0	1	0	1	1	1	0	0	0	0	2	0	1	0	0	0	7	0	0	0	0	2	3	1	0	0	0
GmbHLH84	0	0	2	0	2	0	4	2	1	3	1	0	0	0	0	0	0	0	1	2	1	2	2	1	0	1	2	1	1	0	0	0	0	1	0	0	0	0	0	0
GmbHLH221	0	0	2	0	1	0	4	1	0	1	1	0	0	0	0	0	0	0	0	4	0	1	1	0	0	1	1	0	3	2	0	0	0	1	0	1	0	0	0	0
GmbHLH270	1	0	2	0	0	0	7	3	1	1	0	0	0	0	0	1	0	0	0	2	0	3	3	0	0	0	0	1	1	6	0	1	1	0	0	0	2	0	0	0
GmbHLH1	0	0	3	1	1	0	0	0	0	3	0	0	0	0	0	0	0	0	2	3	0	0	0	0	0	0	1	0	0	4	0	0	0	0	0	0	2	0	0	0
GmbHLH134	1	0	0	1	0	0	2	0	0	2	0	0	0	0	0	0	0	0	1	0	0	0	0	1	0	0	0	1	0	6	0	0	2	0	1	0	0	0	0	0
GmbHLH10	1	0	3	1	0	3	9	1	0	3	0	0	0	0	0	1	0	0	1	7	2	1	1	0	0	0	0	0	6	5	0	0	0	1	0	0	1	0	0	0
GmbHLH151	0	0	0	0	0	1	3	1	0	1	1	0	0	0	0	0	0	0	2	4	0	1	1	0	0	0	0	1	3	6	0	1	1	0	1	0	0	0	0	0
GmbHLH264	0	0	0	0	0	1	6	2	0	1	0	0	0	1	0	3	0	0	1	4	1	2	2	0	0	0	0	1	3	6	2	0	0	0	0	1	0	0	0	0
GmbHLH8	0	0	4	0	1	1	2	1	3	2	0	0	0	1	0	1	0	0	0	3	1	1	1	1	0	0	0	4	3	2	0	0	0	1	1	0	2	0	0	0
GmbHLH133	1	0	1	0	0	3	6	2	0	1	0	0	0	0	0	0	0	0	2	4	0	2	2	0	0	1	0	9	2	8	0	0	0	0	1	0	1	0	0	0
GmbHLH147	0	0	0	2	1	3	0	2	0	0	2	0	0	0	0	0	0	0	1	4	2	2	2	0	0	0	0	1	5	4	1	0	2	0	0	2	1	0	0	0
GmbHLH259	1	0	4	1	0	0	3	2	0	0	4	0	0	0	0	2	0	0	1	1	0	2	2	0	0	0	2	0	0	2	0	0	0	0	2	0	0	0	1	0
GmbHLH100	0	0	1	4	0	1	3	2	0	3	1	0	0	0	2	0	2	2	2	2	0	2	2	1	0	0	1	2	1	2	1	0	0	0	0	2	0	0	0	0
GmbHLH238	0	0	2	1	0	1	2	0	0	3	1	0	0	0	0	0	0	0	1	4	0	0	0	1	0	0	1	1	2	5	0	0	0	0	0	0	1	0	0	0
GmbHLH23	3	1	2	0	0	0	4	0	0	2	0	0	0	0	0	0	0	0	2	2	1	0	0	0	0	1	1	1	1	3	1	0	3	0	1	0	4	0	0	0
GmbHLH56	0	0	0	1	0	0	6	2	2	3	0	1	0	1	1	0	1	1	0	9	1	2	2	0	0	0	0	2	3	4	1	0	1	0	0	0	1	0	0	0
GmbHLH282	1	1	4	1	0	1	0	0	0	1	0	0	0	0	0	0	0	0	1	1	1	0	0	0	0	0	2	2	1	3	0	0	0	0	0	0	0	0	0	1
GmbHLH101	1	0	4	0	1	0	3	2	0	1	1	0	0	1	0	1	0	0	3	1	0	2	2	0	0	0	0	4	1	4	0	0	0	1	1	1	1	0	1	0
GmbHLH239	2	0	6	1	1	0	4	1	0	2	1	0	0	1	0	0	0	0	2	2	1	1	1	0	0	0	0	4	1	5	0	0	0	1	0	2	3	0	0	2
GmbHLH193	1	0	1	1	0	2	1	2	0	2	0	0	0	1	0	1	0	0	2	4	0	2	2	0	0	0	0	1	1	5	1	0	0	1	0	1	0	0	0	0
GmbHLH38	0	0	2	1	0	2	4	0	0	1	0	0	0	0	0	0	0	0	3	2	1	0	0	0	0	0	0	1	1	4	0	0	0	1	0	1	1	0	0	1
GmbHLH102	0	2	3	0	0	1	3	4	0	0	0	0	0	0	0	0	0	0	2	0	0	4	4	0	0	0	0	5	1	4	0	0	0	0	0	3	0	0	0	1
GmbHLH79	0	0	3	1	0	0	4	1	1	1	2	0	0	2	0	2	0	0	1	4	2	1	1	0	0	0	0	2	5	3	2	0	2	0	1	0	3	0	0	1
GmbHLH49	0	0	1	1	0	0	1	1	1	1	0	0	0	1	0	0	0	0	0	0	0	1	1	1	0	0	0	2	1	4	1	0	0	1	0	1	0	0	0	0
GmbHLH278	0	0	1	1	1	1	5	0	2	1	0	0	0	1	0	1	0	0	0	0	0	0	0	0	0	0	0	2	2	7	1	0	0	0	0	0	1	0	0	0
GmbHLH153	0	0	2	1	2	0	1	2	2	1	0	0	0	0	0	0	0	0	2	0	0	2	2	0	0	0	0	4	0	5	2	0	1	1	1	2	2	0	0	1
GmbHLH46	0	0	2	2	0	2	3	1	2	0	0	0	0	0	0	0	0	0	3	0	0	1	1	0	0	0	3	1	0	4	1	0	0	0	0	2	2	0	0	0
GmbHLH98	0	0	0	1	0	2	1	1	0	2	0	0	0	0	0	0	0	0	3	2	2	1	1	0	0	0	0	0	1	3	1	0	0	0	0	0	1	0	0	2
GmbHLH129	0	0	1	0	0	2	1	0	1	1	0	0	0	0	0	0	0	0	2	3	0	0	0	0	0	0	0	5	2	4	0	0	0	0	1	1	0	0	0	0
GmbHLH212	0	0	0	1	1	0	2	0	0	2	0	0	0	1	1	0	1	1	0	6	0	0	0	1	0	0	0	0	3	4	0	1	0	1	0	1	0	0	0	0
GmbHLH222	1	0	1	1	1	0	4	1	0	0	0	0	0	0	1	0	1	1	0	2	0	1	1	2	0	0	0	3	2	9	0	0	1	0	0	1	1	0	0	0
GmbHLH127	1	0	3	0	1	3	3	0	2	2	0	0	0	0	0	1	0	0	3	2	0	0	0	0	0	0	0	2	2	0	1	0	0	0	0	0	1	0	0	1
GmbHLH42	4	0	1	0	0	0	1	0	1	5	1	0	0	2	0	1	0	0	0	3	0	0	0	0	0	0	1	1	4	2	0	0	0	1	0	1	2	0	0	1
GmbHLH104	0	0	2	0	0	0	3	0	0	2	0	0	0	0	0	0	0	0	1	1	1	0	0	0	0	2	1	0	0	6	0	2	0	0	1	0	1	0	0	0
GmbHLH150	1	0	0	0	0	0	1	0	0	2	0	0	0	0	0	1	0	0	0	0	1	0	0	0	0	0	0	5	0	7	0	0	2	0	0	1	2	0	0	0
GmbHLH271	1	0	1	0	0	1	1	0	0	1	0	0	1	0	0	0	0	0	1	1	0	0	0	0	0	0	0	7	0	3	0	0	1	0	1	2	0	0	0	0
GmbHLH149	1	0	0	1	0	1	7	0	2	1	1	0	1	0	0	1	0	0	2	7	1	0	0	0	0	1	0	7	5	1	0	0	1	0	0	1	0	0	0	0
GmbHLH273	0	0	2	0	0	0	3	1	0	1	1	0	1	0	0	0	0	0	5	1	0	1	1	1	0	0	1	4	3	9	1	0	0	0	0	0	0	0	0	0
GmbHLH272	0	0	1	1	0	1	6	4	0	2	0	0	0	0	0	0	0	0	5	5	2	4	4	0	0	0	1	3	5	4	0	0	0	0	1	2	1	0	0	0
GmbHLH97	1	0	1	1	0	0	5	1	0	3	0	0	0	0	0	0	0	0	4	0	1	1	1	0	1	1	0	4	0	4	0	1	1	0	0	1	0	0	1	0
GmbHLH130	1	0	3	1	0	3	1	0	0	2	0	0	0	0	0	1	0	0	1	1	1	0	0	0	1	0	0	2	1	5	0	0	0	0	0	0	2	0	1	0
GmbHLH210	0	0	0	0	0	2	0	1	1	2	0	0	0	1	0	0	0	0	1	4	0	1	1	1	1	0	1	4	2	0	2	1	0	0	1	3	3	0	1	0
GmbHLH223	0	0	0	0	0	1	0	2	2	1	0	0	0	1	0	0	0	0	1	0	0	2	2	0	0	0	1	1	0	2	3	1	0	0	1	2	3	0	0	0
GmbHLH99	0	0	2	0	0	2	4	2	0	1	1	0	0	0	0	0	0	0	0	9	0	2	2	0	1	0	2	0	7	2	1	0	0	0	1	0	2	0	0	0
GmbHLH128	0	0	1	0	0	1	2	2	2	1	0	0	0	0	0	0	0	0	1	3	1	2	2	0	0	0	0	1	3	8	1	0	3	0	0	0	0	0	0	0
GmbHLH211	0	0	0	0	0	0	0	0	0	0	0	0	0	0	0	0	0	0	0	0	0	0	0	0	0	0	0	0	0	0	0	0	0	0	0	0	0	0	0	0
GmbHLH43	1	0	2	0	0	0	3	3	0	1	1	0	1	0	0	0	0	0	1	3	0	3	3	1	0	1	1	0	1	3	1	0	1	1	1	1	0	0	0	0
GmbHLH106	1	0	0	0	1	2	1	2	1	1	1	0	1	0	0	0	0	0	1	2	0	2	2	0	0	0	0	0	1	8	0	0	0	1	0	1	2	0	0	0
GmbHLH105	2	0	6	0	0	0	6	1	0	1	0	0	0	1	0	0	0	0	3	7	1	1	1	0	0	0	1	0	4	2	1	0	1	0	0	0	2	0	0	0
GmbHLH15	0	0	0	0	0	1	3	4	1	2	0	0	0	0	0	0	0	0	1	3	1	4	4	0	0	0	0	3	1	5	1	0	1	0	0	1	0	0	0	1
GmbHLH169	0	0	0	1	1	2	6	1	0	1	0	0	0	0	0	0	0	0	0	4	0	1	1	1	0	0	1	2	2	4	0	0	2	1	0	0	2	0	1	0
GmbHLH75	0	0	0	0	0	1	2	1	0	1	0	0	1	0	0	1	0	0	1	6	0	1	1	0	0	0	0	3	4	10	1	1	0	0	0	1	1	0	0	0
GmbHLH74	1	0	0	0	0	1	3	0	1	1	0	0	0	0	0	0	0	0	1	2	0	0	0	1	1	1	1	2	1	4	0	0	1	0	1	1	3	0	0	0
GmbHLH255	1	0	0	1	0	1	2	0	2	1	0	0	0	0	0	0	0	0	2	6	1	0	0	0	1	0	0	5	3	6	1	1	0	0	3	0	0	0	0	0
GmbHLH14	1	0	2	0	1	1	3	1	0	0	2	0	0	0	0	0	0	0	2	0	0	1	1	1	0	0	0	0	0	4	0	1	0	1	0	0	0	0	0	0
GmbHLH110	2	0	2	2	0	4	3	0	0	0	1	0	0	0	0	0	0	0	0	4	0	0	0	1	0	2	0	0	2	5	0	0	1	0	0	1	0	0	0	0
GmbHLH202	3	0	2	0	0	2	5	2	1	1	1	0	0	0	0	2	0	0	0	2	0	2	2	1	0	0	2	1	4	3	0	0	0	1	0	0	1	0	0	0
GmbHLH13	2	0	0	0	0	2	0	0	0	2	0	0	0	0	0	0	0	0	5	3	2	0	0	0	0	0	1	4	2	3	0	0	0	0	0	0	0	0	0	0
GmbHLH170	1	0	1	0	1	0	1	1	0	2	0	0	0	0	0	1	0	0	2	4	0	1	1	0	0	0	0	1	3	8	0	0	0	1	0	1	0	0	0	0
GmbHLH73	1	0	0	1	0	3	4	2	0	1	0	0	0	0	0	0	0	0	5	4	1	2	2	0	0	0	0	0	4	5	2	0	0	0	1	0	0	0	0	1
GmbHLH256	0	0	1	1	1	2	3	3	0	1	0	0	0	0	0	2	0	0	2	2	2	3	3	0	0	0	1	0	1	4	0	2	0	0	1	0	0	0	0	1
GmbHLH121	0	0	3	1	1	1	3	1	0	2	1	0	1	0	0	0	0	0	4	2	0	1	1	1	0	2	0	0	2	1	0	0	0	0	3	1	0	0	0	0
GmbHLH178	0	0	2	2	0	0	4	1	2	1	0	0	1	0	0	0	0	0	1	1	1	1	1	1	0	0	0	4	2	1	0	0	2	1	2	2	0	0	0	0
GmbHLH109	2	0	3	0	2	1	4	2	1	3	0	0	0	1	0	0	0	0	2	2	1	2	2	0	0	0	0	0	3	3	1	0	0	1	1	1	3	0	0	0
GmbHLH70	0	0	2	0	0	5	4	2	0	0	0	0	0	0	0	1	0	0	1	2	1	2	2	0	0	0	1	3	2	5	1	0	0	0	1	0	0	0	0	0
GmbHLH254	0	0	3	0	0	3	8	0	0	1	0	0	0	1	0	0	0	0	1	6	1	0	0	1	0	0	2	0	3	3	0	0	0	0	0	1	0	0	0	0
GmbHLH93	1	0	1	0	1	0	0	1	0	2	1	0	0	0	0	0	0	0	0	1	1	1	1	0	0	0	0	5	0	6	0	0	0	0	0	3	2	0	0	1
GmbHLH204	0	0	3	0	0	3	4	2	1	1	1	0	0	0	0	1	0	0	2	5	0	2	2	1	0	0	1	5	0	2	0	1	0	2	0	1	0	0	0	0
GmbHLH184	1	0	3	1	1	0	3	4	1	0	1	0	0	0	0	0	0	0	0	1	2	4	4	0	0	0	0	1	1	9	0	0	0	0	0	2	0	0	1	0
GmbHLH201	1	0	2	0	1	1	5	0	2	0	0	0	0	1	0	1	0	0	2	1	1	0	0	0	0	0	0	4	1	3	0	0	2	1	1	1	0	0	1	0
GmbHLH227	1	0	5	0	0	2	3	1	2	1	0	0	0	2	1	1	1	1	1	0	1	1	1	0	1	0	1	1	0	3	0	0	0	0	1	0	0	0	0	0
GmbHLH152	1	0	1	1	0	0	2	1	1	1	0	0	0	0	0	1	0	0	1	5	1	1	1	0	0	0	0	1	4	3	1	1	0	0	0	0	3	0	0	0
GmbHLH283	0	0	1	0	0	1	3	1	0	3	0	0	0	0	0	0	0	0	3	2	1	1	1	0	0	0	0	2	2	10	1	0	0	0	0	0	1	0	0	0
GmbHLH142	0	0	1	1	0	0	7	0	1	2	0	0	0	0	0	0	0	0	4	3	0	0	0	1	0	0	0	2	1	4	0	0	0	0	0	0	3	0	0	1
GmbHLH234	0	0	1	2	0	0	4	2	1	2	0	0	0	0	0	0	0	0	1	1	0	2	2	0	0	0	1	3	0	3	1	0	0	0	0	1	0	0	0	0
GmbHLH192	0	1	2	0	0	1	6	2	1	1	1	0	0	0	0	0	0	0	0	2	1	2	2	0	1	0	0	1	1	1	0	0	0	0	0	0	1	0	1	0
GmbHLH247	2	0	2	0	1	3	6	1	0	2	0	0	0	0	0	1	0	0	3	1	1	1	1	0	0	0	0	1	0	2	0	0	0	1	0	0	0	0	0	0
GmbHLH16	1	1	0	0	0	3	4	1	2	1	0	0	0	0	0	1	0	0	2	0	1	1	1	0	0	0	1	3	2	7	0	0	1	0	0	0	0	0	0	1
GmbHLH69	1	0	0	0	2	0	3	2	1	0	0	0	0	0	0	1	0	0	1	3	0	2	2	2	1	0	0	0	3	4	2	0	1	1	1	1	1	0	0	1
GmbHLH251	0	1	2	1	0	0	0	1	0	0	0	0	0	0	1	0	1	1	0	4	0	1	1	1	0	0	0	0	3	11	2	0	0	1	0	1	0	0	0	0
GmbHLH5	0	0	2	0	0	2	3	1	1	2	0	0	0	0	0	0	0	0	3	2	0	1	1	0	0	0	1	2	1	2	0	1	1	1	3	1	1	0	0	0
GmbHLH274	0	0	0	0	0	0	2	0	0	2	0	0	0	0	0	0	0	0	2	1	1	0	0	0	0	1	0	6	2	5	0	0	1	0	0	1	0	0	0	0
GmbHLH6	1	0	1	0	0	1	5	0	0	3	1	0	0	0	0	1	0	0	2	1	1	0	0	0	0	0	2	1	0	1	4	0	1	0	0	1	2	0	0	0
GmbHLH162	0	0	2	0	0	2	4	1	1	0	1	0	0	0	1	1	1	1	5	1	2	1	1	0	0	0	0	4	0	7	3	0	1	0	0	2	1	0	0	0
GmbHLH31	0	0	2	2	1	2	3	0	0	1	0	0	0	0	0	1	0	0	2	2	0	0	0	0	0	0	0	4	1	2	0	0	0	0	1	0	1	0	0	0
GmbHLH276	0	0	1	0	1	0	3	2	0	2	0	0	0	1	1	0	1	1	0	5	3	2	2	1	0	0	0	1	3	4	2	1	0	1	0	1	3	0	0	3
GmbHLH34	0	0	0	0	0	2	3	0	2	2	0	0	0	0	0	1	0	0	2	1	0	0	0	0	0	0	1	5	2	14	0	0	0	0	1	0	1	0	1	0
GmbHLH220	0	0	2	1	1	1	2	0	0	1	0	0	0	0	0	0	0	0	2	0	1	0	0	0	0	0	2	5	0	8	1	0	1	0	0	1	2	0	0	0
GmbHLH94	0	0	1	0	0	2	2	0	0	1	1	0	0	0	0	0	0	0	1	3	0	0	0	0	0	0	1	4	1	3	1	0	1	0	0	4	3	0	0	0
GmbHLH187	0	0	1	1	0	0	4	0	1	0	1	0	0	1	0	1	0	0	1	1	0	0	0	0	0	1	0	2	0	5	0	0	0	0	0	1	1	0	0	0
GmbHLH113	0	0	4	0	0	0	3	1	0	0	1	0	0	0	0	0	0	0	1	3	0	1	1	0	0	0	1	1	5	6	1	1	0	0	1	0	1	0	1	0
GmbHLH36	0	0	3	0	0	0	6	0	1	0	1	0	0	0	0	0	0	0	1	1	1	0	0	0	0	0	0	1	0	2	1	1	2	0	1	0	4	0	1	0
GmbHLH265	0	1	2	1	0	2	2	0	1	1	0	0	0	0	0	1	0	0	2	1	1	0	0	0	0	0	0	1	2	3	1	1	0	0	0	2	2	0	1	0
GmbHLH2	0	0	1	2	1	0	3	0	0	0	0	0	0	0	0	0	0	0	4	0	0	0	0	0	0	0	0	0	0	2	1	0	2	0	0	3	3	0	0	0
GmbHLH21	1	0	1	0	1	0	3	2	0	7	1	0	0	0	0	1	0	0	2	2	0	2	2	0	0	2	0	3	2	3	0	0	1	1	2	0	0	0	0	0
GmbHLH295	0	1	3	1	0	1	5	0	0	2	0	0	0	1	0	0	0	0	4	2	0	0	0	0	0	1	0	1	1	6	0	0	1	1	0	0	1	0	0	1
GmbHLH39	0	0	4	1	0	0	2	2	0	2	0	0	1	0	0	0	0	0	0	1	0	2	2	1	0	0	0	0	2	3	0	0	0	0	0	2	0	0	0	1
GmbHLH11	0	0	0	1	0	1	4	1	1	3	0	0	1	0	0	0	0	0	0	0	2	1	1	0	0	0	0	1	0	3	0	0	2	0	0	0	0	0	1	0
GmbHLH175	0	0	2	0	1	0	0	0	1	2	0	0	0	2	0	1	0	0	1	1	1	0	0	2	0	0	2	1	1	5	0	0	1	0	0	0	0	0	0	0
GmbHLH263	0	0	2	0	0	1	2	1	0	0	0	0	1	0	0	0	0	0	1	2	0	1	1	2	0	0	0	5	2	3	0	0	0	0	1	0	2	0	0	0
GmbHLH214	0	0	3	0	1	2	3	1	0	1	0	0	0	0	0	0	0	0	2	1	1	1	1	1	0	0	0	0	1	3	0	0	0	0	0	2	1	0	0	0
GmbHLH257	0	0	4	0	0	1	1	2	1	1	1	0	0	0	0	0	0	0	1	5	0	2	2	1	0	0	0	4	4	1	2	0	0	1	1	1	1	0	0	0
GmbHLH171	1	0	1	0	1	0	0	1	0	2	1	0	0	0	0	1	0	0	3	2	2	1	1	1	0	0	0	3	1	6	3	0	1	0	1	1	4	0	0	1
GmbHLH279	0	0	0	0	3	2	5	1	0	4	0	0	0	0	0	0	0	0	3	6	0	1	1	0	0	1	0	1	3	2	1	0	3	1	0	0	0	0	0	0
GmbHLH53	0	0	0	0	3	2	4	1	1	2	0	0	0	0	0	0	0	0	3	6	1	1	1	0	0	0	0	0	3	3	1	0	2	0	1	0	0	0	0	1
GmbHLH159	0	0	2	1	0	3	3	1	1	1	1	0	0	0	0	1	0	0	3	1	0	1	1	0	0	0	0	1	0	4	1	1	2	2	0	1	0	0	0	0
GmbHLH17	3	0	2	0	0	0	3	1	0	3	0	0	0	0	0	0	0	0	2	3	0	1	1	0	0	1	0	0	2	5	0	0	3	0	0	1	1	0	1	0
GmbHLH280	0	0	3	0	0	2	2	0	2	2	0	3	0	0	0	1	0	0	2	0	1	0	0	1	2	0	0	0	0	3	1	0	1	0	1	0	5	0	1	0
GmbHLH284	1	0	3	1	0	0	7	0	0	5	2	0	0	0	0	0	0	0	1	0	0	0	0	0	0	0	0	0	1	2	1	0	2	0	0	0	1	0	0	1
GmbHLH160	1	0	3	1	2	0	4	1	1	2	0	0	0	0	0	0	0	0	4	1	0	1	1	0	0	0	1	1	1	2	2	0	1	0	0	0	0	0	0	1
GmbHLH267	3	0	4	0	0	0	3	1	1	0	0	0	0	0	1	0	1	1	0	0	1	1	1	0	0	2	1	2	0	4	0	0	1	0	1	0	1	0	0	0
GmbHLH137	2	0	4	0	0	0	4	1	1	0	1	0	0	1	0	0	0	0	1	1	2	1	1	0	0	1	1	2	0	3	1	0	1	0	0	0	1	0	0	0
GmbHLH213	4	0	3	0	2	0	7	1	1	1	0	0	0	0	0	0	0	0	2	3	2	1	1	1	0	0	0	0	3	2	1	0	0	0	1	0	1	0	0	0
GmbHLH37	2	0	5	0	1	1	8	1	2	1	1	0	0	1	0	0	0	0	2	7	3	1	1	0	0	1	0	0	5	0	1	0	0	1	1	0	2	0	0	0
GmbHLH52	2	0	1	0	0	1	1	4	1	1	1	0	1	0	0	1	0	0	0	4	0	4	4	0	0	0	0	0	2	5	1	0	0	0	1	1	1	0	0	1
GmbHLH30	0	0	0	1	0	0	5	1	0	1	0	0	0	0	0	2	0	0	4	0	2	1	1	0	0	0	0	3	0	2	1	0	1	0	2	0	1	0	0	0
GmbHLH194	0	0	1	0	0	1	2	1	1	0	0	0	0	0	0	0	0	0	4	0	0	1	1	0	0	0	0	2	0	5	2	0	0	0	3	0	1	0	0	0
GmbHLH156	0	0	3	1	0	0	2	1	0	1	0	0	0	0	0	0	0	0	1	0	0	1	1	0	0	0	1	1	1	4	1	0	0	1	0	0	0	0	0	0
GmbHLH185	0	0	2	1	0	1	1	1	0	2	0	0	1	0	0	0	0	0	2	2	0	1	1	0	0	0	1	4	1	2	0	0	0	0	0	1	1	0	0	0
GmbHLH124	1	0	1	0	1	0	1	0	0	4	1	0	0	0	0	0	0	0	2	0	0	0	0	0	0	0	0	3	0	3	0	0	0	0	0	0	1	0	0	0
GmbHLH235	0	0	1	2	0	3	2	0	0	2	0	0	0	0	0	2	0	0	2	1	1	0	0	0	0	0	0	2	0	2	0	0	0	1	1	0	2	0	0	0
GmbHLH125	1	0	1	2	1	0	1	0	0	4	1	0	0	0	0	0	0	0	2	0	0	0	0	0	0	0	0	3	0	5	0	0	0	0	0	0	0	0	0	1
GmbHLH140	0	0	0	0	0	1	5	2	0	5	1	0	0	0	0	1	0	0	2	5	0	2	2	0	0	0	0	3	5	3	0	0	0	0	0	0	0	0	0	1
GmbHLH232	0	0	1	0	1	0	4	0	0	4	1	0	0	0	0	0	0	0	2	2	0	0	0	0	0	1	1	4	2	3	1	0	0	0	0	1	0	0	0	1
GmbHLH190	0	0	0	0	0	0	8	1	1	4	0	0	0	0	0	0	0	0	2	1	1	1	1	0	0	0	1	0	2	6	1	0	1	0	0	0	0	0	0	1
GmbHLH249	1	0	1	0	0	0	11	2	2	3	0	0	0	0	0	0	0	0	3	1	2	2	2	0	0	0	0	0	1	4	0	0	0	0	0	1	1	0	0	1
GmbHLH63	0	0	2	0	0	0	3	1	0	1	2	0	0	1	0	1	0	0	0	3	0	1	1	0	1	0	3	1	1	3	0	0	1	0	0	1	3	0	0	0
GmbHLH209	1	0	4	0	0	1	2	0	0	0	0	0	0	2	0	2	0	0	1	1	0	0	0	0	0	0	1	1	0	0	4	0	1	0	2	2	0	0	1	0
GmbHLH126	1	0	5	1	0	0	2	0	0	2	0	0	0	0	0	0	0	0	2	0	0	0	0	0	0	0	1	1	1	2	1	0	1	0	0	1	1	0	0	0
GmbHLH123	0	0	2	0	1	1	3	1	2	3	0	0	0	0	0	0	0	0	2	1	1	1	1	0	0	0	0	4	2	4	1	0	0	1	0	1	3	0	1	0
GmbHLH88	0	0	1	0	0	0	2	0	0	3	0	0	0	0	0	0	0	0	1	2	1	0	0	1	0	1	0	1	1	3	1	0	0	1	0	1	0	0	0	0
GmbHLH68	0	0	0	0	0	5	2	0	2	2	1	0	0	0	0	0	0	0	0	1	0	0	0	0	0	0	0	4	1	11	0	0	1	0	2	1	4	0	0	0
GmbHLH82	0	0	2	0	0	2	0	0	1	4	0	0	0	0	0	0	0	0	2	3	0	0	0	0	0	0	0	3	0	3	1	0	0	0	0	0	0	0	0	0
GmbHLH58	0	0	1	1	0	1	0	0	1	5	0	0	0	0	0	0	0	0	1	0	2	0	0	1	0	1	0	1	0	6	0	0	0	0	2	0	1	0	0	1
GmbHLH258	0	0	2	1	0	1	1	1	1	2	0	0	0	0	0	1	0	0	1	0	0	1	1	0	0	0	0	4	0	4	2	0	1	0	0	2	2	0	1	0
GmbHLH172	0	1	1	0	0	1	3	3	0	2	0	0	0	0	0	0	0	0	6	1	0	3	3	1	0	0	0	4	1	8	0	1	0	0	0	0	3	0	0	1
GmbHLH12	0	0	0	0	0	0	4	4	1	2	0	0	0	0	0	2	0	0	3	5	1	4	4	1	0	0	0	2	4	5	2	0	1	0	0	0	2	0	0	0
GmbHLH163	0	0	1	1	0	1	5	1	1	1	0	0	0	0	0	1	0	0	2	2	0	1	1	0	1	0	0	0	1	3	0	0	1	3	0	0	1	0	0	1
GmbHLH181	0	0	2	0	0	1	3	2	1	4	0	0	0	0	0	0	0	0	5	0	0	2	2	1	0	0	0	3	0	4	1	0	2	1	0	4	0	0	0	1
GmbHLH108	1	0	2	0	0	0	6	0	0	2	0	0	0	0	0	0	0	0	3	1	1	0	0	0	0	0	0	4	0	6	0	0	0	4	1	0	3	0	0	1
GmbHLH40	0	0	1	0	0	1	1	2	1	3	0	0	0	0	0	0	0	0	1	2	0	2	2	0	0	0	0	3	2	6	0	0	0	1	0	2	0	0	1	0
GmbHLH9	0	0	5	0	2	2	3	4	2	3	0	0	0	0	1	0	1	1	1	1	0	4	4	0	0	0	1	4	1	3	0	0	1	0	0	0	0	0	1	0
GmbHLH35	2	0	4	0	0	0	8	0	0	2	0	0	0	0	0	0	0	0	0	8	0	0	0	1	0	0	0	3	5	12	0	0	0	0	0	1	1	0	0	0
GmbHLH266	0	0	0	1	0	1	5	2	1	1	0	0	0	0	0	0	0	0	1	3	1	2	2	0	0	1	0	1	2	7	0	0	1	2	0	3	1	0	1	0
GmbHLH177	0	0	1	1	0	2	5	0	0	2	0	0	0	0	0	0	0	0	1	4	1	0	0	0	0	0	0	1	3	9	0	0	0	4	0	1	0	0	1	0
GmbHLH287	0	0	4	0	0	3	1	0	0	3	0	0	0	0	0	0	0	0	4	0	2	0	0	0	1	0	1	0	0	4	1	0	2	1	1	0	3	0	0	0
GmbHLH288	1	0	3	0	0	0	0	1	1	1	0	0	0	0	1	0	1	1	1	5	0	1	1	1	0	0	0	1	6	6	0	0	0	0	0	3	2	0	0	1
GmbHLH59	0	0	0	0	0	0	3	0	0	1	2	0	0	1	0	0	0	0	0	1	0	0	0	1	0	0	1	6	1	4	1	0	0	0	0	0	2	0	1	0
GmbHLH262	0	0	2	1	0	2	2	1	0	0	1	0	0	0	0	0	0	0	0	1	0	1	1	0	1	0	1	1	1	5	0	0	0	0	0	0	3	0	0	0
GmbHLH215	1	0	0	0	1	2	2	0	0	2	1	0	0	0	0	1	0	0	0	1	0	0	0	0	1	0	0	4	1	3	0	0	0	1	1	1	2	0	1	0
GmbHLH131	0	0	3	0	0	4	1	1	0	0	0	0	0	1	0	0	0	0	0	2	0	1	1	0	0	0	0	8	1	10	2	0	1	0	1	1	0	0	0	0
GmbHLH196	0	0	0	0	0	1	2	2	1	1	0	0	0	1	0	0	0	0	4	1	1	2	2	0	1	0	1	0	0	4	0	0	0	1	1	1	1	0	0	1
GmbHLH236	1	0	0	0	0	0	1	2	1	2	0	0	0	0	0	0	0	0	1	3	0	2	2	1	1	0	0	2	1	3	0	0	3	0	0	1	0	0	0	0
GmbHLH122	1	0	0	0	0	1	1	1	0	2	0	0	0	0	0	0	0	0	1	2	1	1	1	0	1	0	0	3	2	2	0	1	2	0	0	1	0	0	0	0
GmbHLH294	0	0	2	0	0	1	5	1	0	3	3	0	0	1	0	0	0	0	0	2	0	1	1	0	0	0	0	2	1	3	2	0	1	1	0	2	1	0	0	1
GmbHLH157	1	0	2	0	0	2	0	0	0	2	1	0	0	1	1	0	1	1	4	1	0	0	0	0	0	0	1	6	0	6	1	0	2	0	0	0	2	0	0	0
GmbHLH48	1	0	1	0	0	2	2	3	0	1	0	0	0	0	0	0	0	0	0	0	2	3	3	1	0	0	1	2	0	5	1	0	1	1	0	1	2	0	0	0
GmbHLH174	1	0	1	0	0	0	3	0	1	1	0	0	0	0	0	0	0	0	4	1	1	0	0	0	0	0	0	2	0	4	1	0	0	0	0	1	0	0	0	2
GmbHLH225	1	0	1	1	0	0	2	1	1	1	0	0	0	0	0	0	0	0	0	3	0	1	1	0	0	0	0	1	1	4	0	0	0	1	1	0	1	0	0	2
GmbHLH208	2	0	1	0	0	1	4	0	0	1	1	0	0	1	0	0	0	0	0	3	1	0	0	0	0	0	0	1	1	5	0	0	1	1	0	1	1	0	0	1
GmbHLH242	0	0	1	0	0	1	0	0	0	1	2	0	0	1	0	0	0	0	1	1	0	0	0	0	0	0	1	2	1	6	1	0	1	3	0	0	3	0	0	0
GmbHLH22	0	0	1	0	0	0	3	0	0	0	0	0	0	2	0	0	0	0	1	0	2	0	0	0	1	0	3	2	0	9	0	0	1	3	0	1	2	0	1	0
GmbHLH203	2	0	1	0	1	4	3	0	0	1	0	0	0	0	0	0	0	0	2	0	0	0	0	0	0	0	0	1	0	8	0	0	0	0	0	1	1	0	0	0
GmbHLH92	0	0	1	0	0	1	5	3	1	5	0	0	0	0	0	2	0	0	0	3	1	3	3	0	0	0	0	8	2	1	0	0	0	0	0	0	0	0	0	2
GmbHLH230	1	0	2	0	0	0	5	0	0	3	1	0	0	0	0	2	0	0	2	2	0	0	0	0	0	1	0	0	2	4	1	0	1	0	0	3	0	0	0	0
GmbHLH199	0	0	2	0	0	2	3	0	0	3	0	0	0	0	0	2	0	0	1	1	1	0	0	0	0	0	0	2	3	7	1	0	2	0	0	3	0	0	0	0
GmbHLH117	1	0	3	0	1	1	3	1	0	1	0	0	0	0	0	1	0	0	1	5	1	1	1	1	0	0	0	1	3	7	0	1	0	0	0	0	0	0	0	0
GmbHLH111	0	0	3	0	1	0	3	2	0	1	0	0	0	0	0	1	0	0	2	5	1	2	2	1	0	0	0	0	3	6	0	0	0	0	0	0	1	0	0	0
GmbHLH167	2	0	3	0	1	4	1	0	0	2	1	0	0	0	1	0	1	1	1	2	0	0	0	0	0	0	0	3	1	2	1	0	1	0	0	1	2	0	0	0
GmbHLH28	0	0	2	1	0	1	0	2	1	3	0	0	0	0	0	0	0	0	5	0	0	2	2	0	0	0	1	4	0	10	0	0	1	1	0	4	3	0	0	0
GmbHLH224	0	0	1	1	0	0	2	1	2	2	0	0	0	0	0	0	0	0	1	1	1	1	1	0	0	0	1	0	1	8	0	1	1	0	0	4	3	0	0	0
GmbHLH96	0	0	2	2	0	1	2	0	0	0	0	0	0	0	0	0	0	0	2	0	1	0	0	0	0	0	0	6	0	6	0	0	2	0	0	1	3	0	0	0
GmbHLH103	2	0	2	0	0	1	2	3	2	1	0	0	0	1	0	0	0	0	6	2	0	3	3	0	0	0	1	0	1	1	0	0	0	0	2	0	1	0	0	0
GmbHLH115	1	0	2	3	0	1	3	0	2	5	1	0	0	0	0	0	0	0	3	2	2	0	0	0	0	0	1	2	3	3	1	0	0	0	2	2	1	0	0	0
GmbHLH80	1	0	3	0	1	2	0	3	2	3	1	0	0	0	0	0	0	0	2	2	1	3	3	1	0	0	1	3	4	9	1	0	0	0	0	0	2	0	0	0
GmbHLH292	0	0	1	0	0	2	3	1	0	0	0	0	0	1	0	0	0	0	2	6	3	1	1	0	0	0	0	3	5	4	0	1	0	0	0	0	2	0	0	0
GmbHLH154	1	0	3	0	0	2	3	2	1	1	0	0	0	0	1	0	1	1	1	5	0	2	2	0	0	0	1	4	5	0	1	0	0	0	0	0	1	0	0	0
GmbHLH50	0	0	6	0	0	1	2	2	0	2	0	0	0	0	0	0	0	0	1	5	0	2	2	1	0	0	1	4	2	6	1	0	0	2	0	2	0	0	0	0
GmbHLH250	0	0	0	0	2	0	3	0	0	0	0	0	1	1	0	0	0	0	6	2	1	0	0	0	0	0	0	3	2	4	3	0	1	0	0	0	0	0	1	2
GmbHLH143	1	0	3	1	1	0	4	3	0	1	0	0	0	1	1	0	1	1	1	0	0	3	3	0	0	1	0	0	0	2	1	0	3	1	0	1	4	0	1	0
GmbHLH3	0	0	2	1	0	0	4	0	0	1	2	0	0	1	0	1	0	0	1	1	1	0	0	0	1	0	2	2	1	3	0	0	1	0	0	1	1	0	0	2
GmbHLH19	0	1	3	1	0	3	4	2	0	0	1	0	0	2	0	0	0	0	2	2	0	2	2	1	0	0	0	5	1	7	0	1	0	2	0	0	1	0	0	1
GmbHLH18	0	0	2	0	0	1	4	0	2	2	1	0	0	0	0	0	0	0	0	1	0	0	0	0	1	0	0	4	1	6	0	1	0	1	0	2	1	0	0	1
GmbHLH136	0	0	1	0	1	1	0	1	1	2	1	0	0	0	0	0	0	0	4	2	2	1	1	1	0	0	0	2	3	4	0	0	1	1	0	1	0	0	0	1
GmbHLH65	0	0	4	0	0	0	6	0	1	2	1	0	1	0	0	0	0	0	0	0	0	0	0	0	0	0	1	2	0	8	1	0	0	0	0	0	0	0	1	2
GmbHLH91	0	0	3	0	0	1	5	2	1	1	0	0	0	0	0	0	0	0	1	6	0	2	2	0	0	0	0	1	2	3	1	0	0	0	0	0	2	0	0	0
GmbHLH71	0	0	4	1	0	1	1	1	0	4	2	0	0	0	0	0	0	0	1	1	0	1	1	1	0	0	1	2	0	2	0	0	1	0	0	2	1	0	0	0
GmbHLH253	0	0	2	2	0	2	5	1	1	1	0	0	0	0	1	1	1	1	0	3	2	1	1	1	0	0	1	0	1	4	1	0	0	0	0	2	1	0	0	0
GmbHLH41	0	0	0	0	0	1	1	2	0	2	0	0	0	0	0	0	0	0	2	0	1	2	2	1	0	0	1	0	0	5	0	0	0	0	0	0	3	0	0	2
GmbHLH138	0	0	1	1	0	0	6	3	0	4	0	0	0	0	0	1	0	0	2	5	0	3	3	0	0	0	1	0	2	13	1	0	0	0	0	0	1	0	0	1
GmbHLH78	0	0	3	2	0	0	5	0	0	1	0	0	0	0	0	0	0	0	3	5	0	0	0	0	0	0	0	3	4	4	0	1	0	0	0	0	2	0	0	0
GmbHLH114	0	0	3	2	0	0	4	0	0	1	0	0	0	0	1	0	1	1	3	4	0	0	0	0	0	0	0	2	3	5	0	0	0	0	0	0	1	0	0	0
GmbHLH90	0	0	1	1	0	3	2	0	0	1	0	0	0	0	0	0	0	0	2	0	0	0	0	1	0	0	0	2	0	5	0	0	1	1	0	3	3	0	0	0
GmbHLH57	2	0	2	0	0	0	3	2	3	2	1	0	0	0	2	0	2	2	1	9	1	2	2	0	0	1	1	1	8	9	1	1	0	0	0	0	0	0	1	0
GmbHLH81	0	1	2	0	0	0	3	2	3	2	0	0	0	0	1	1	1	1	0	10	2	2	2	0	0	0	0	2	6	5	1	1	0	0	0	1	1	0	1	0
GmbHLH173	0	0	3	0	0	2	1	2	0	1	1	0	0	0	0	1	0	0	1	4	0	2	2	1	0	2	0	0	4	3	3	0	1	2	1	0	1	0	0	0
GmbHLH179	0	0	1	1	0	2	1	1	0	1	0	0	0	0	0	1	0	0	0	7	0	1	1	2	0	1	0	2	7	4	3	0	0	0	0	0	0	0	0	0
GmbHLH60	1	0	0	0	0	0	3	1	0	2	1	0	0	1	0	1	0	0	0	2	0	1	1	0	0	0	0	1	2	2	0	0	0	0	0	1	0	0	0	0
GmbHLH83	0	0	2	0	0	1	1	0	1	2	1	0	0	0	1	0	1	1	2	1	1	0	0	0	0	0	0	7	0	3	2	0	0	0	0	0	0	0	0	0
GmbHLH261	2	0	2	0	0	0	2	2	1	5	0	0	0	0	0	0	0	0	1	1	1	2	2	1	0	0	0	1	2	6	3	0	1	1	0	0	0	0	0	0
GmbHLH26	0	0	6	0	0	0	2	0	0	3	1	0	0	0	0	0	0	0	2	1	1	0	0	0	0	0	1	2	0	3	0	0	0	0	1	0	2	0	0	1
GmbHLH216	1	0	1	0	0	2	1	1	1	5	0	0	0	0	0	2	0	0	1	3	1	1	1	0	0	0	0	2	3	7	1	0	1	0	1	1	0	0	0	1
GmbHLH260	0	0	1	0	0	1	2	1	0	4	0	0	0	0	0	0	0	0	0	3	0	1	1	1	0	0	0	1	4	3	2	0	2	0	0	1	2	0	0	0
GmbHLH146	0	0	2	0	0	0	1	0	1	4	0	0	0	0	0	1	0	0	0	3	0	0	0	0	0	0	0	3	3	2	0	0	2	1	2	1	1	0	0	0
GmbHLH116	0	0	3	0	1	1	6	2	0	2	0	0	0	0	1	1	1	1	0	6	0	2	2	0	0	0	0	0	6	0	2	0	1	2	1	2	1	0	0	0
GmbHLH47	0	0	0	0	0	1	9	2	0	1	0	0	0	0	0	1	0	0	5	2	1	2	2	0	0	0	1	2	0	1	1	0	0	0	0	2	3	0	0	0
GmbHLH158	0	0	1	2	0	3	4	3	0	1	0	0	0	0	0	0	0	0	1	0	0	3	3	0	0	0	0	0	0	2	1	0	2	1	0	3	0	0	0	1
GmbHLH155	0	0	2	0	0	0	3	0	0	5	0	0	0	0	0	0	0	0	0	0	0	0	0	0	0	0	1	6	0	1	0	0	0	0	0	0	0	0	0	1
GmbHLH51	1	0	3	0	0	2	5	1	0	7	1	0	0	0	0	0	0	0	3	3	3	1	1	0	0	0	1	2	1	2	0	0	1	0	0	3	1	0	0	0
GmbHLH291	0	0	1	2	0	0	3	0	1	1	1	0	0	0	0	0	0	0	1	0	1	0	0	0	0	0	0	0	0	7	1	1	0	0	0	1	0	0	0	0
GmbHLH161	0	0	1	1	0	0	3	1	0	1	1	0	0	0	0	0	0	0	1	4	0	1	1	0	0	0	0	2	4	10	1	1	0	0	0	2	4	0	0	0
GmbHLH180	0	0	3	0	2	1	1	2	0	5	1	0	1	0	0	0	0	0	1	0	0	2	2	1	0	0	1	2	0	6	0	0	1	0	0	1	0	0	0	1
GmbHLH206	0	0	2	0	0	0	3	1	1	1	1	0	0	1	0	0	0	0	3	0	0	1	1	0	0	0	1	0	1	2	0	0	0	0	0	1	1	0	0	0
GmbHLH183	0	0	3	0	0	0	3	1	2	0	1	0	0	1	0	0	0	0	3	0	0	1	1	0	1	0	1	1	1	6	1	0	0	1	0	0	1	0	0	1
GmbHLH20	0	0	3	0	0	2	2	1	1	1	0	0	0	1	0	1	0	0	2	1	3	1	1	0	1	0	0	2	1	3	0	0	2	1	1	1	1	0	0	0
GmbHLH107	0	0	3	1	0	0	1	1	1	1	0	0	0	0	0	0	0	0	2	0	0	1	1	0	0	0	0	4	0	4	0	0	0	0	0	0	0	0	0	1
GmbHLH245	0	0	1	1	0	0	1	3	0	1	0	0	0	0	0	0	0	0	1	3	1	3	3	0	1	0	0	0	3	3	1	0	1	0	0	2	0	0	0	0
GmbHLH119	3	0	3	0	0	0	2	2	0	3	0	0	0	0	0	0	0	0	0	0	0	2	2	1	1	0	0	0	0	0	1	0	1	2	0	1	3	0	0	0
GmbHLH76	2	0	3	0	0	0	4	2	0	4	1	0	0	0	0	0	0	0	0	0	1	2	2	0	0	1	0	0	0	0	1	0	2	2	0	2	2	0	0	0
GmbHLH85	0	0	4	1	1	0	3	3	2	2	1	0	0	0	0	0	0	0	0	1	0	3	3	0	0	1	1	0	3	3	1	0	0	0	0	0	1	0	0	0
GmbHLH61	0	0	5	0	2	0	0	3	1	0	2	0	0	0	0	0	0	0	0	2	0	3	3	0	0	1	1	0	2	1	2	0	0	0	0	0	0	0	0	1
GmbHLH219	0	0	3	1	2	1	3	2	0	0	0	0	0	0	0	0	0	0	3	1	0	2	2	0	0	1	1	0	1	0	1	0	0	0	0	1	2	0	0	0
GmbHLH33	1	0	2	1	1	0	2	2	1	3	0	0	0	0	0	1	0	0	1	2	0	2	2	1	0	0	1	0	2	3	2	1	0	0	0	1	3	0	1	0
GmbHLH226	0	0	3	1	0	1	6	3	0	0	1	0	1	0	0	0	0	0	2	0	0	3	3	0	0	0	0	0	0	1	0	0	2	1	1	1	0	0	0	0
GmbHLH118	1	0	2	1	0	0	7	1	0	1	3	0	1	0	0	0	0	0	3	1	0	1	1	1	0	2	0	0	1	0	3	0	2	0	0	1	0	0	0	0
GmbHLH148	0	0	0	1	0	0	3	0	0	2	0	0	0	0	0	0	0	0	2	2	1	0	0	0	0	0	0	3	1	1	1	1	0	0	0	0	0	0	0	0
GmbHLH64	1	0	1	1	0	2	4	0	1	1	0	0	0	0	0	1	0	0	3	2	0	0	0	1	0	0	3	1	0	1	0	0	0	0	0	1	1	0	0	0
GmbHLH268	0	0	0	2	0	3	5	2	0	2	1	0	0	0	0	0	0	0	2	0	0	2	2	1	0	0	0	3	0	5	1	1	0	0	2	2	2	0	1	0
GmbHLH4	0	0	3	1	0	0	6	2	0	1	1	0	0	0	0	1	0	0	0	0	0	2	2	1	0	0	1	1	0	4	1	0	0	1	0	1	3	0	0	0
GmbHLH189	0	0	3	0	0	2	5	2	0	1	1	0	1	0	0	0	0	0	1	1	1	2	2	0	0	0	0	2	1	14	0	0	0	1	1	1	1	0	0	0
GmbHLH164	0	0	4	1	1	0	5	1	1	3	0	0	0	0	0	0	0	0	2	2	1	1	1	0	0	1	0	0	3	2	0	0	1	1	1	1	0	0	0	1
GmbHLH246	1	0	1	1	2	1	3	2	0	2	0	0	1	0	0	0	0	0	0	1	1	2	2	1	1	0	1	1	0	3	0	0	0	0	1	1	0	0	0	1
GmbHLH139	0	0	2	1	0	0	5	1	1	1	1	0	0	1	0	0	0	0	8	1	1	1	1	0	0	0	0	1	1	4	4	0	0	2	0	1	1	0	0	1
GmbHLH285	0	0	1	1	3	0	7	1	0	6	1	0	0	0	0	0	0	0	5	0	0	1	1	1	0	0	0	1	0	8	0	0	0	2	0	1	3	0	1	0
GmbHLH281	0	0	0	1	0	3	4	1	1	2	0	0	0	0	0	0	0	0	3	0	0	1	1	1	0	1	0	1	0	3	1	1	0	2	0	2	1	0	0	1
GmbHLH54	0	0	0	1	0	0	5	2	1	1	0	0	0	0	0	1	0	0	2	0	0	2	2	0	0	0	0	0	1	6	0	0	0	4	1	2	1	0	0	0
